# Supplementary material for: Driver lines for studying associative learning in Drosophila
Source: eLife. 2025 Jan 29;13:RP94168. doi: 10.7554/eLife.94168 (PMC11778931; doi:10.7554/eLife.94168)
Supplement: Figure 9—source data 1. [file elife-94168-fig9-data1.xlsx]

## Sheet: Figure9B
			time_1	time_2	time_3	time_4	time_5	time_6	time_7	time_8	time_9	time_10	time_11	time_12	time_13	time_14	time_15	time_16	time_17	time_18	time_19	time_20	time_21	time_22	time_23	time_24	time_25	time_26	time_27	time_28	time_29	time_30	time_31	time_32	time_33	time_34	time_35	time_36	time_37	time_38	time_39	time_40	time_41	time_42	time_43	time_44	time_45	time_46	time_47
		Time (s)	-9.71445e-17	0.0333333	0.0666667	0.1	0.133333	0.166667	0.2	0.233333	0.266667	0.3	0.333333	0.366667	0.4	0.433333	0.466667	0.5	0.533333	0.566667	0.6	0.633333	0.666667	0.7	0.733333	0.766667	0.8	0.833333	0.866667	0.9	0.933333	0.966667	1	1.03333	1.06667	1.1	1.13333	1.16667	1.2	1.23333	1.26667	1.3	1.33333	1.36667	1.4	1.43333	1.46667	1.5	1.53333
			Mean
DataType	Male	GroupCount	mean_1	mean_2	mean_3	mean_4	mean_5	mean_6	mean_7	mean_8	mean_9	mean_10	mean_11	mean_12	mean_13	mean_14	mean_15	mean_16	mean_17	mean_18	mean_19	mean_20	mean_21	mean_22	mean_23	mean_24	mean_25	mean_26	mean_27	mean_28	mean_29	mean_30	mean_31	mean_32	mean_33	mean_34	mean_35	mean_36	mean_37	mean_38	mean_39	mean_40	mean_41	mean_42	mean_43	mean_44	mean_45	mean_46	mean_47
PI	empty Gal4	15	0.0544893	0.0540525	0.0401924	0.0401924	0.0502589	0.0502589	0.0542993	0.0397884	0.043392	0.043392	0.043392	0.0442328	0.0442328	0.0442328	0.0442328	0.0406292	0.0371205	0.0407241	0.0458523	0.0429324	0.0464412	0.0531079	0.0495991	0.0515694	0.055173	0.0587766	0.0614029	0.0614029	0.0542905	0.0479413	0.0515449	0.0582116	0.0445415	0.0489859	0.0489859	0.0505244	0.0505244	0.0556526	0.0607808	0.0607808	0.0532316	0.0532316	0.0532316	0.0568352	0.0568352	0.0697337	0.0656933
PI	SS01159	8	0.0803061	0.0911756	0.0911756	0.0911756	0.102045	0.0949023	0.0949023	0.0949023	0.0949023	0.109608	0.0949023	0.117942	0.117942	0.117942	0.111196	0.100326	0.100326	0.100326	0.100326	0.106699	0.0991228	0.0895074	0.0895074	0.0895074	0.0700268	0.0783602	0.085503	0.085503	0.0892297	0.0892297	0.0892297	0.0636543	0.0636543	0.067381	0.0745239	0.0853934	0.067381	0.067381	0.067381	0.0896032	0.0896032	0.0820275	0.0724121	0.0820275	0.0820275	0.0820275	0.0752814
			SEM
DataType	Male	GroupCount	sem_1	sem_2	sem_3	sem_4	sem_5	sem_6	sem_7	sem_8	sem_9	sem_10	sem_11	sem_12	sem_13	sem_14	sem_15	sem_16	sem_17	sem_18	sem_19	sem_20	sem_21	sem_22	sem_23	sem_24	sem_25	sem_26	sem_27	sem_28	sem_29	sem_30	sem_31	sem_32	sem_33	sem_34	sem_35	sem_36	sem_37	sem_38	sem_39	sem_40	sem_41	sem_42	sem_43	sem_44	sem_45	sem_46	sem_47
PI	empty Gal4	15	0.0429431	0.0410369	0.0433163	0.0433163	0.0439957	0.0439957	0.045505	0.0465473	0.0463321	0.0463321	0.0463321	0.0463462	0.0463462	0.0463462	0.0463462	0.0465657	0.0490841	0.0488932	0.0493948	0.0478831	0.047535	0.0475371	0.0479177	0.0485547	0.0480202	0.0477343	0.0462463	0.0462463	0.0469669	0.0456937	0.0454314	0.0453836	0.0444621	0.0439251	0.0439251	0.0438297	0.0438297	0.0418719	0.0429528	0.0429528	0.0425283	0.0425283	0.0425283	0.0422163	0.0422163	0.0403825	0.039614
PI	SS01159	8	0.0824383	0.0795411	0.0795411	0.0795411	0.0778733	0.0783458	0.0783458	0.0783458	0.0783458	0.084022	0.0783458	0.0830188	0.0830188	0.0830188	0.0738327	0.0757539	0.0757539	0.0757539	0.0757539	0.0850553	0.0881684	0.0919927	0.0919927	0.0919927	0.0950096	0.0945606	0.0948656	0.0948656	0.0933488	0.0933488	0.0933488	0.0864445	0.0864445	0.085496	0.0853517	0.085463	0.085496	0.085496	0.085496	0.0939039	0.0939039	0.0977466	0.101918	0.0977466	0.0977466	0.0977466	0.0897384
[truncated: 3,538 more columns]

## Sheet: Figure9C
			time_1	time_2	time_3	time_4	time_5	time_6	time_7	time_8	time_9	time_10	time_11	time_12	time_13	time_14	time_15	time_16	time_17	time_18	time_19	time_20	time_21	time_22	time_23	time_24	time_25	time_26	time_27	time_28	time_29	time_30	time_31	time_32	time_33	time_34	time_35	time_36	time_37	time_38	time_39	time_40	time_41	time_42	time_43	time_44	time_45	time_46	time_47
		Time (s)	-3	-2.96667	-2.93333	-2.9	-2.86667	-2.83333	-2.8	-2.76667	-2.73333	-2.7	-2.66667	-2.63333	-2.6	-2.56667	-2.53333	-2.5	-2.46667	-2.43333	-2.4	-2.36667	-2.33333	-2.3	-2.26667	-2.23333	-2.2	-2.16667	-2.13333	-2.1	-2.06667	-2.03333	-2	-1.96667	-1.93333	-1.9	-1.86667	-1.83333	-1.8	-1.76667	-1.73333	-1.7	-1.66667	-1.63333	-1.6	-1.56667	-1.53333	-1.5	-1.46667
			Mean
DataType	Male	GroupCount	mean_1	mean_2	mean_3	mean_4	mean_5	mean_6	mean_7	mean_8	mean_9	mean_10	mean_11	mean_12	mean_13	mean_14	mean_15	mean_16	mean_17	mean_18	mean_19	mean_20	mean_21	mean_22	mean_23	mean_24	mean_25	mean_26	mean_27	mean_28	mean_29	mean_30	mean_31	mean_32	mean_33	mean_34	mean_35	mean_36	mean_37	mean_38	mean_39	mean_40	mean_41	mean_42	mean_43	mean_44	mean_45	mean_46	mean_47
ΔMove speed (mm/s)	empty Gal4	15	-0.14461	-0.167557	-0.227795	-0.188824	-0.150903	-0.124783	-0.0941935	0.120339	0.341532	0.352718	0.342417	0.333804	0.336295	0.157633	-0.106063	-0.15842	-0.187646	-0.127881	-0.0887137	-0.0271291	-0.0226607	-0.0259818	0.0283015	-0.00310868	0.00444726	-0.0213051	-0.0633228	-0.121369	-0.132496	-0.132203	-0.06524	-0.0912459	-0.0883426	-0.0664386	-0.0171236	-0.0215279	0.00633737	0.0587934	0.0525631	0.0217187	-0.0015564	0.000562657	-0.034371	-0.0672903	-0.0499698	-0.0150173	-0.0190688
ΔMove speed (mm/s)	SS01159	8	0.337458	0.282983	0.282194	0.249346	0.161101	0.0825625	0.0676213	-0.141609	-0.174517	-0.141692	-0.114556	-0.152817	-0.168914	-0.198618	-0.226401	-0.258616	-0.255641	-0.353105	-0.364573	-0.368091	-0.305329	-0.213584	-0.225015	-0.0836095	0.0142826	0.0935886	0.0730652	0.183707	0.144602	0.147925	0.0474214	-0.0811287	-0.197358	-0.264298	-0.444235	-0.517127	-0.50388	-0.526266	-0.436211	-0.41807	-0.384994	-0.266974	-0.195505	-0.16494	-0.0951927	-0.120578	-0.0560287
			SEM
DataType	Male	GroupCount	sem_1	sem_2	sem_3	sem_4	sem_5	sem_6	sem_7	sem_8	sem_9	sem_10	sem_11	sem_12	sem_13	sem_14	sem_15	sem_16	sem_17	sem_18	sem_19	sem_20	sem_21	sem_22	sem_23	sem_24	sem_25	sem_26	sem_27	sem_28	sem_29	sem_30	sem_31	sem_32	sem_33	sem_34	sem_35	sem_36	sem_37	sem_38	sem_39	sem_40	sem_41	sem_42	sem_43	sem_44	sem_45	sem_46	sem_47
ΔMove speed (mm/s)	empty Gal4	15	0.201778	0.198305	0.1956	0.202337	0.212909	0.221308	0.210609	0.298344	0.477721	0.475946	0.480115	0.478123	0.476401	0.333811	0.231611	0.190482	0.174265	0.171646	0.176804	0.172841	0.173772	0.169356	0.164298	0.155667	0.164668	0.173986	0.184571	0.180626	0.17529	0.178657	0.177699	0.179823	0.168552	0.169586	0.173488	0.169297	0.170791	0.195097	0.201516	0.22007	0.199699	0.19219	0.202639	0.212237	0.210012	0.204974	0.217624
ΔMove speed (mm/s)	SS01159	8	0.31252	0.327469	0.319823	0.277646	0.256445	0.267618	0.264179	0.27213	0.287235	0.271881	0.268691	0.288729	0.300691	0.291726	0.287151	0.274965	0.226329	0.16883	0.163089	0.184872	0.193443	0.205867	0.195487	0.26412	0.353766	0.346346	0.351083	0.359897	0.364814	0.32482	0.313782	0.313742	0.303213	0.325483	0.324573	0.340171	0.333577	0.355269	0.376908	0.387591	0.414283	0.452608	0.462518	0.462928	0.450556	0.457445	0.448802
[truncated: 134 more columns]

## Sheet: Figure9D
			time_ 1	time_ 2	time_ 3	time_ 4	time_ 5	time_ 6	time_ 7	time_ 8	time_ 9	time_10	time_11	time_12	time_13	time_14	time_15	time_16	time_17	time_18	time_19	time_20	time_21	time_22	time_23	time_24	time_25	time_26	time_27	time_28	time_29	time_30	time_31	time_32	time_33	time_34	time_35	time_36	time_37	time_38	time_39	time_40	time_41	time_42	time_43	time_44	time_45	time_46	time_47
		Time (s)	-1	-0.966667	-0.933333	-0.9	-0.866667	-0.833333	-0.8	-0.766667	-0.733333	-0.7	-0.666667	-0.633333	-0.6	-0.566667	-0.533333	-0.5	-0.466667	-0.433333	-0.4	-0.366667	-0.333333	-0.3	-0.266667	-0.233333	-0.2	-0.166667	-0.133333	-0.1	-0.0666667	-0.0333333	-2.08167e-16	0.0333333	0.0666667	0.1	0.133333	0.166667	0.2	0.233333	0.266667	0.3	0.333333	0.366667	0.4	0.433333	0.466667	0.5	0.533333
			Mean
DataType	Male	GroupCount	mean_ 1	mean_ 2	mean_ 3	mean_ 4	mean_ 5	mean_ 6	mean_ 7	mean_ 8	mean_ 9	mean_10	mean_11	mean_12	mean_13	mean_14	mean_15	mean_16	mean_17	mean_18	mean_19	mean_20	mean_21	mean_22	mean_23	mean_24	mean_25	mean_26	mean_27	mean_28	mean_29	mean_30	mean_31	mean_32	mean_33	mean_34	mean_35	mean_36	mean_37	mean_38	mean_39	mean_40	mean_41	mean_42	mean_43	mean_44	mean_45	mean_46	mean_47
Turn (deg)	empty Gal4	15	18.3214	15.5103	13.134	12.8198	13.5196	12.5544	13.4021	13.8543	16.1468	15.6994	14.419	13.7033	14.8689	14.8242	15.0756	14.1914	13.8066	15.7088	16.929	17.2435	17.0058	14.4659	13.5456	12.225	14.177	16.6757	17.5399	17.9536	18.9546	18.3898	14.2468	15.9757	17.1042	17.9312	17.2125	16.988	19.088	17.8988	18.2398	16.1319	16.2893	16.8066	17.1741	15.9889	15.4423	14.5624	15.8359
Turn (deg)	SS01159	8	28.1289	29.6069	27.372	29.9236	28.2718	26.6867	25.4709	22.7518	22.8864	22.9382	21.2985	18.9703	18.1686	19.3389	19.1037	17.1117	16.5394	17.7131	16.3197	17.9525	16.2619	19.8036	19.8021	20.1436	19.1711	22.1179	19.3138	23.2671	27.9874	34.0171	37.4945	39.4374	41.4509	45.8607	46.4965	45.8439	45.607	44.9745	44.1144	44.2888	41.6099	39.6398	35.5359	30.4267	28.4209	25.6508	27.9206
			SEM
DataType	Male	GroupCount	sem_ 1	sem_ 2	sem_ 3	sem_ 4	sem_ 5	sem_ 6	sem_ 7	sem_ 8	sem_ 9	sem_10	sem_11	sem_12	sem_13	sem_14	sem_15	sem_16	sem_17	sem_18	sem_19	sem_20	sem_21	sem_22	sem_23	sem_24	sem_25	sem_26	sem_27	sem_28	sem_29	sem_30	sem_31	sem_32	sem_33	sem_34	sem_35	sem_36	sem_37	sem_38	sem_39	sem_40	sem_41	sem_42	sem_43	sem_44	sem_45	sem_46	sem_47
Turn (deg)	empty Gal4	15	3.00786	1.42356	1.32941	0.955238	1.10994	1.43686	1.24065	1.09048	2.02814	1.88092	1.56385	1.58748	1.73789	1.37126	1.81599	1.21528	1.23375	2.27853	3.14772	3.11605	3.09988	1.72211	1.47384	1.65191	1.54717	2.06189	2.25453	2.24617	2.78472	2.42501	1.34848	1.29318	1.96982	2.73007	2.21606	1.7469	2.64567	2.81655	2.77864	2.21934	1.74608	2.13951	1.92076	1.96864	2.30407	1.67087	2.75257
Turn (deg)	SS01159	8	2.47291	3.41522	1.74089	2.26006	2.3008	2.46205	1.96335	1.63235	1.63179	1.4607	1.54589	1.63851	1.672	1.92968	2.64937	1.13632	1.34354	1.52561	2.37374	2.33029	0.985282	1.75605	2.81173	3.06709	2.38195	2.08198	1.63774	1.79035	1.92637	1.91695	3.56722	3.77154	4.40027	4.77629	4.92687	4.82156	3.97883	3.38866	4.03472	2.58679	2.55364	2.24114	1.61795	1.63561	3.55415	1.9922	5.48138
[truncated: 14 more columns]
