# Supplementary material for: Driver lines for studying associative learning in Drosophila
Source: eLife. 2025 Jan 29;13:RP94168. doi: 10.7554/eLife.94168 (PMC11778931; doi:10.7554/eLife.94168)
Supplement: Supplementary file 3. — Connection matrix between MB interneurons and DANs and MBONs. A threshold was set to exclude connections with a low number of neuron-neuron connections, specifically, 10 connections for MBON to a downstream neuron and 5 connections for upstream neurons to a DAN (Li et al., 2020). Recurrent neurons are defined as cell types receiving input from MBONs and supplying output to DANs. Neurotransmitter (NT) prediction data were from Eckstein et al., 2023, and the fraction of synapses predicted for the neurotransmitter was pooled from all cells of the cell type. [file elife-94168-supp3.xlsx]

## Sheet: DAN upstream (conn≥5)
Type_pre	PAM01_a	PAM01_b	PAM02	PAM03	PAM04_a	PAM04_b	PAM05	PAM06_a	PAM06_b	PAM07	PAM08_a	PAM08_b	PAM08_c	PAM08_d	PAM08_e	PAM09	PAM10	PAM11	PAM12	PAM13	PAM14	PAM15_a	PAM15_b	PPL101	PPL102	PPL103	PPL104	PPL105	PPL106	PPL201	PPL202	Total connections	Split-Gal4 lines	Recurrent neuron	NT prediction	Fraction of synapses for the highest NT
APL	74	27	74	7	37	0	12	44	8	50	49	5	21	6	54	5	54	34	35	16	36	12	23	52	0	188	22	76	23	19	80	1143		1	gaba	0.7168
PAM04_a	0	0	0	5	49	0	0	0	0	0	0	0	0	0	0	0	0	0	0	0	0	0	0	0	0	0	0	0	0	0	0	54	MB170B	1	dopamine	0.874404
PAM05	0	0	0	0	0	0	37	0	0	0	0	0	0	0	0	0	0	0	0	0	0	0	5	0	0	0	7	0	0	0	0	49	MB103B	1	dopamine	0.961945
PAM06_a	0	0	0	0	0	0	0	39	5	0	0	0	0	0	0	0	0	0	0	0	0	0	0	0	0	0	0	0	0	0	0	44		1	dopamine	0.968201
PAM08_d	0	0	0	0	0	0	0	0	0	0	0	0	0	0	0	0	0	0	0	0	0	0	0	0	0	0	5	0	0	0	0	5			dopamine	0.949025
PAM08_e	0	0	0	0	0	0	0	0	0	0	0	0	0	0	5	0	0	0	0	0	0	0	0	0	0	0	0	0	0	0	0	5		1	dopamine	0.893841
PAM09	0	0	0	0	0	0	0	0	0	0	0	0	0	0	0	51	15	0	0	0	0	0	0	58	0	0	0	0	0	0	0	124			dopamine	0.865511
PAM10	0	0	0	0	0	0	0	0	0	0	0	0	0	0	0	38	181	0	0	0	0	0	0	0	0	0	0	0	0	0	0	219	MB170B	1	dopamine	0.927128
PAM11	0	0	0	0	0	0	0	0	0	0	0	0	0	0	0	0	0	44	0	0	0	0	0	0	0	0	0	0	0	0	0	44	MB325B	1	dopamine	0.843144
PAM13	0	0	0	0	0	0	0	0	0	0	0	0	0	0	0	0	0	0	0	85	0	0	0	0	0	0	0	0	0	0	0	85	MB023B	1	dopamine	0.807655
PAM14	0	0	0	0	0	0	0	0	0	0	0	0	0	0	0	0	0	0	0	0	15	0	0	0	0	0	0	0	0	0	0	15			dopamine	0.91267
PPL101	0	0	0	0	0	0	0	0	0	139	5	0	0	0	34	0	0	0	0	0	0	0	0	141	103	11	0	0	0	0	0	433	SS01246	1	dopamine	0.492198
PPL102	5	0	0	0	0	0	0	0	0	6	6	22	10	0	25	0	0	0	21	0	0	0	0	93	9	12	0	0	0	0	0	209		1	dopamine	0.518102
PPL103	0	0	0	0	0	0	0	0	0	7	0	0	0	0	0	0	0	0	5	0	0	0	0	0	0	65	0	0	0	0	0	77	SS01312	1	dopamine	0.821361
PPL104	0	0	0	0	0	0	0	0	0	0	0	0	0	0	0	0	0	0	0	0	0	0	0	0	0	0	35	8	17	0	0	60		1	dopamine	0.851264
PPL105	0	0	0	0	0	0	0	0	0	0	0	0	0	0	0	0	0	0	0	0	0	0	0	0	0	0	0	6	0	0	0	6		1	dopamine	0.841139
PPL106	0	0	0	0	0	0	0	0	0	0	0	0	0	0	0	0	12	0	0	0	0	0	0	0	5	0	14	0	48	0	0	79	MB287C	1	dopamine	0.841918
PPL201	0	0	0	0	0	0	0	0	0	0	0	0	0	0	0	0	14	0	0	0	0	0	0	0	0	0	0	0	0	0	11	25		1	dopamine	0.794607
PPL202	0	0	0	0	0	0	0	0	0	0	0	0	0	0	0	0	0	0	0	0	0	0	0	0	0	0	0	0	0	18	0	18			dopamine	0.630244
DPM	525	66	478	31	165	36	148	130	169	116	213	122	105	20	76	37	141	136	378	123	84	53	68	124	0	363	92	297	64	0	0	4360	SS01241	1	dopamine	0.862154
KCa'b'-ap1	0	120	733	0	0	0	1411	15	0	0	0	0	0	66	0	0	0	0	0	94	0	17	360	0	0	1098	773	75	0	0	0	4762			dopamine	0.714442
KCa'b'-ap2	0	0	326	0	0	0	130	311	159	0	0	0	0	0	0	0	0	0	0	69	33	0	0	0	0	842	518	584	0	0	0	2972			dopamine	0.734018
KCa'b'-m	0	0	219	0	0	0	0	300	187	0	0	0	0	0	0	0	0	0	0	0	66	0	0	0	0	772	240	563	0	0	0	2347			dopamine	0.727198
KCab-c	0	0	0	0	321	0	0	0	0	0	0	0	0	0	0	0	95	0	0	0	0	0	0	284	0	0	0	129	777	0	0	1606			dopamine	0.640177
KCab-m	0	0	0	0	409	0	0	0	0	0	0	0	0	0	0	0	275	108	0	0	0	0	0	731	0	0	0	278	1364	0	0	3165			dopamine	0.700955
KCab-p	0	0	0	0	60	0	0	0	0	0	0	0	0	0	0	2012	89	19	0	0	0	0	0	57	0	0	0	145	5	0	0	2387			dopamine	0.701751
KCab-s	0	0	0	0	250	0	0	0	0	0	0	0	0	0	0	112	204	145	0	0	0	0	0	389	0	0	0	176	453	0	0	1729			dopamine	0.742023
KCg-d	47	14	0	0	0	0	0	0	0	6	5	0	35	10	109	0	0	0	57	0	0	29	0	95	0	587	0	0	0	0	0	994			dopamine	0.646573
KCg-m	533	109	16	0	0	0	8	0	0	358	135	177	319	15	27	0	0	0	27	0	0	5	32	4039	0	3629	0	0	0	0	0	9429			dopamine	0.647357
KCg-s1	0	6	0	0	0	0	0	0	0	35	14	0	16	8	67	0	0	0	0	0	0	0	0	16	0	7	0	0	0	0	0	169			dopamine	0.560533
KCg-s2	0	0	0	0	0	0	5	0	0	19	28	5	31	12	38	0	0	0	6	0	0	0	0	17	0	9	0	0	0	0	0	170			dopamine	0.504244
KCg-s3	0	0	0	0	0	0	0	0	0	6	0	0	18	12	26	0	0	0	18	0	0	0	0	0	0	19	0	0	0	0	0	99			dopamine	0.586797
KCg-s4	0	0	0	0	0	0	0	0	0	0	0	0	18	5	5	0	0	0	7	0	0	0	0	0	0	17	0	0	0	0	0	52			dopamine	0.540268
KCg-t	0	0	0	0	0	0	0	0	0	0	0	0	0	0	7	0	0	0	0	0	0	0	0	29	0	38	0	0	0	0	0	74			dopamine	0.656194
LHAD1b1_a	0	0	0	0	0	0	0	0	0	0	0	0	0	0	0	0	0	31	0	0	0	0	0	8	0	0	0	0	0	0	0	39		1	acetylcholine	0.418367
LHAD1b2_a	0	0	0	0	0	0	0	0	0	0	0	0	0	0	0	0	0	0	0	5	0	0	0	0	0	0	0	0	0	0	0	5		1	acetylcholine	0.69081
LHAD1b2_b	5	0	0	0	0	0	0	0	0	0	0	0	0	0	0	0	0	0	0	0	0	0	0	0	0	0	0	0	0	0	0	5		1	acetylcholine	0.665579
LHAD1b2_c	6	0	0	0	0	0	0	0	0	0	0	0	0	0	0	0	0	0	0	11	0	0	0	0	0	0	0	0	0	0	0	17		1	acetylcholine	0.614227
LHAD1b2_d	30	0	0	0	0	0	0	0	0	0	0	0	0	0	0	0	0	24	0	5	9	0	0	0	0	0	0	0	0	0	0	68		1	acetylcholine	0.780998
LHAD1b3	0	0	0	0	0	0	0	0	0	0	0	0	0	0	0	0	0	13	0	0	0	0	0	0	0	0	0	0	0	0	0	13	SS82503	1	acetylcholine	0.551491
LHAD1b4	0	0	0	0	0	0	0	0	0	0	0	0	0	0	0	0	0	0	0	0	0	0	0	25	0	0	0	0	0	0	0	25			acetylcholine	0.767677
LHAD1b5	0	0	0	0	0	0	0	0	0	0	0	0	0	0	0	0	0	73	0	0	0	0	0	20	0	0	0	0	0	0	0	93		1	acetylcholine	0.818114
LHAD1b6_a	0	0	0	0	0	0	0	0	0	0	0	0	5	0	0	0	0	0	0	0	0	0	0	0	0	0	0	0	0	0	0	5		1	acetylcholine	0.575758
LHAD1b6_b	0	0	0	0	0	0	0	0	0	0	0	0	0	0	0	0	0	0	0	5	0	0	0	0	0	0	0	0	0	0	0	5			acetylcholine	0.649895
LHAD1c2	0	0	0	0	0	0	0	0	0	0	0	0	0	0	0	0	0	0	0	0	0	0	0	0	0	0	0	0	0	42	0	42	SS16659	1	acetylcholine	0.851415
LHAD1f2	0	0	0	0	0	0	0	0	0	0	0	0	0	0	0	0	10	0	0	0	0	0	0	0	0	0	0	0	0	9	0	19		1	glutamate	0.856808
LHAD1f3_a	0	0	0	0	5	0	0	0	0	0	0	0	0	0	0	0	0	0	0	0	0	0	0	0	0	0	0	0	0	5	0	10			glutamate	0.88391
LHAD1f3_b	0	0	0	0	0	0	0	0	0	0	0	0	0	0	0	0	0	0	0	0	0	0	0	0	0	0	0	0	0	11	0	11		1	glutamate	0.866667
LHAD1h1	0	0	0	0	0	0	0	0	0	0	0	0	0	0	0	0	0	5	0	0	0	0	0	0	0	0	0	0	0	0	0	5			gaba	0.863905
LHAD1i1	0	0	0	0	0	0	0	0	0	0	0	0	0	0	0	0	0	0	0	0	0	0	0	0	0	0	0	0	0	5	0	5			acetylcholine	0.684597
LHAD2b1	0	0	0	0	0	0	0	36	0	0	0	0	0	0	0	0	0	0	0	0	0	0	0	0	0	0	0	0	0	132	0	168		1	acetylcholine	0.725664
LHAD2d1	8	0	0	6	0	0	0	0	7	0	0	0	0	0	0	0	0	0	0	0	0	0	0	0	37	0	0	0	0	0	0	58			glutamate	0.872852
LHAD2e1	0	0	0	0	0	0	0	0	0	0	0	0	0	0	0	0	0	0	0	0	0	0	0	0	0	0	0	0	0	14	0	14			acetylcholine	0.752443
LHAD2e3	0	0	0	0	0	0	0	0	0	0	0	0	0	0	0	0	0	0	0	0	0	0	0	0	0	0	0	0	0	19	0	19			acetylcholine	0.889353
LHAD3a1	0	0	0	0	0	0	0	0	0	0	0	0	0	0	0	0	0	0	0	0	0	0	0	0	0	0	0	0	0	6	0	6			acetylcholine	0.78
LHAD3a2_a	0	0	0	0	0	0	0	0	0	0	0	0	0	0	0	0	0	0	0	0	0	0	0	0	0	0	0	0	0	10	0	10			acetylcholine	0.663866
LHAD3a4_b	0	0	0	0	0	0	0	0	0	0	0	0	0	0	0	0	0	0	0	0	0	0	0	0	0	0	0	0	0	5	0	5			acetylcholine	0.909091
LHAD3a5	0	0	0	0	0	0	0	0	0	0	0	0	0	0	0	0	0	0	0	0	0	0	0	0	0	0	0	0	0	9	0	9			acetylcholine	0.785185
LHAD3a6	0	0	0	0	0	0	0	0	0	0	0	0	0	0	0	0	0	0	0	0	0	0	0	0	0	0	0	0	0	12	0	12			acetylcholine	0.734375
LHAD3a7_b	0	0	0	0	0	0	0	0	0	0	0	0	0	0	0	0	0	0	0	0	0	0	0	0	0	0	0	0	0	8	0	8			acetylcholine	0.75
LHAD3a8_b	0	0	0	0	0	0	0	0	0	0	0	0	0	0	0	0	0	0	0	0	0	0	0	0	0	0	0	0	0	6	0	6			acetylcholine	0.798246
LHAD3a9	0	0	0	0	0	0	0	0	0	0	0	0	0	0	0	0	0	0	0	0	0	0	0	0	0	0	0	0	0	6	0	6			acetylcholine	0.763819
LHAD3b1_b	0	0	0	0	0	0	0	0	0	0	0	0	0	0	0	0	0	0	0	0	0	0	0	0	0	0	0	0	0	24	0	24			acetylcholine	0.763636
LHAD3b1_e	0	0	0	0	0	0	0	0	0	0	0	0	0	0	0	0	0	0	0	0	0	0	0	0	0	0	0	0	0	36	0	36			acetylcholine	0.724965
LHAD3d5	0	0	0	0	0	0	0	0	0	0	0	0	0	0	0	0	0	0	0	0	0	0	0	0	0	0	0	0	0	11	0	11			acetylcholine	0.927203
LHAD3e1_b	0	0	0	0	0	0	0	0	0	0	0	0	0	0	0	0	18	0	0	0	0	0	0	25	0	0	0	0	0	0	0	43			acetylcholine	0.9
LHAD3g1	0	0	0	0	0	0	0	0	0	0	0	0	0	0	0	0	0	0	0	0	0	0	0	0	0	0	27	0	0	0	0	27		1	glutamate	0.831776
LHAV1b4	0	0	0	0	0	0	0	0	0	0	0	0	0	0	0	0	0	0	0	0	0	0	0	0	0	0	0	0	5	0	0	5			acetylcholine	0.805085
LHAV1d1	0	0	0	0	0	0	0	0	0	0	0	0	0	0	0	0	0	0	0	0	0	0	0	0	0	0	0	0	0	23	0	23			acetylcholine	0.852018
LHAV1d2_a	0	0	0	0	0	0	0	0	0	0	0	0	0	0	0	0	0	0	0	0	0	0	0	0	0	0	0	0	0	11	0	11			acetylcholine	0.686667
LHAV1e1	0	0	0	0	0	0	0	0	0	0	0	0	0	0	0	0	0	0	0	0	0	0	0	0	0	0	0	0	0	12	0	12			gaba	0.860632
LHAV2a5_b	0	0	0	0	0	0	0	0	0	0	0	0	0	0	0	0	0	0	0	0	0	0	0	0	0	0	0	0	0	6	0	6			acetylcholine	0.881533
LHAV2b2_a	0	0	0	0	0	0	0	0	0	0	0	0	0	0	0	0	0	0	0	0	0	0	0	0	0	0	0	0	0	0	7	7			acetylcholine	0.959006
LHAV2b2_b	0	0	0	0	0	0	0	0	0	0	0	0	0	0	0	0	0	0	0	0	0	0	0	0	0	0	0	0	0	0	5	5			acetylcholine	0.91945
LHAV2c1	0	0	0	0	0	0	0	0	0	0	0	0	0	0	0	0	5	0	0	0	0	0	0	0	0	0	0	0	0	0	0	5	SS32231		acetylcholine	0.839771
LHAV2k1	0	0	0	0	0	0	0	0	0	0	0	0	0	0	0	0	0	0	0	0	0	0	0	0	0	0	0	0	0	6	0	6			acetylcholine	0.848598
LHAV2k2	0	0	0	0	0	0	0	0	0	0	0	0	0	0	0	0	0	0	0	0	0	0	0	0	0	0	0	0	0	49	8	57			acetylcholine	0.80668
LHAV2k4	0	0	0	0	0	0	0	0	0	0	0	0	0	0	0	0	0	0	0	0	0	0	0	0	0	0	0	0	0	42	0	42			acetylcholine	0.837871
LHAV2k6	0	0	0	0	0	0	0	0	0	0	0	0	0	0	0	0	0	0	0	0	0	0	0	0	0	0	0	0	0	9	0	9			acetylcholine	0.910828
LHAV2k8	0	0	0	0	0	0	0	0	0	0	0	0	0	0	0	0	0	0	0	0	0	0	0	0	0	0	0	0	0	12	30	42			acetylcholine	0.957601
LHAV2k9	0	0	0	0	0	0	0	0	0	0	0	0	0	0	0	0	5	0	0	0	0	0	0	0	0	0	0	0	0	0	0	5			acetylcholine	0.930748
LHAV2o1	0	0	0	0	0	0	0	0	0	0	0	0	0	0	0	0	0	0	0	0	0	0	0	0	0	0	0	0	0	37	0	37		1	acetylcholine	0.764964
LHAV3b2_b	0	0	0	0	0	0	0	0	0	0	0	0	0	0	0	0	0	0	0	0	0	0	0	0	0	0	0	0	0	5	0	5		1	acetylcholine	0.883792
LHAV3b2_c	0	0	0	0	0	0	0	0	0	0	0	0	0	0	0	0	0	0	0	0	0	0	0	0	0	0	0	0	0	7	0	7		1	acetylcholine	0.958194
LHAV3e1	0	0	0	0	0	0	0	0	0	0	0	0	0	0	0	0	0	0	0	0	0	0	0	0	0	0	0	0	0	30	0	30			acetylcholine	0.902655
LHAV3e2	0	0	0	0	0	0	0	0	0	0	0	0	0	0	0	0	0	0	0	0	0	0	0	0	0	0	0	0	0	5	0	5			acetylcholine	0.851472
LHAV3e4_a	0	0	0	0	0	0	0	0	0	0	0	0	0	0	0	0	0	0	0	0	0	0	0	0	0	0	0	0	0	18	0	18			acetylcholine	0.845857
LHAV3f1	0	0	0	0	0	0	0	0	0	0	0	0	0	0	0	0	0	0	0	0	0	0	0	0	0	0	0	0	0	0	18	18			glutamate	0.729282
LHAV3g2_a	0	0	0	0	0	0	0	0	0	0	0	0	0	0	0	0	0	8	0	0	0	0	0	0	0	0	0	0	0	0	0	8			acetylcholine	0.972789
LHAV3g2_b	0	0	0	0	0	0	0	0	0	0	0	0	0	0	0	0	0	14	0	0	0	0	0	0	0	0	0	0	0	0	0	14			acetylcholine	0.961433
LHAV3j1	0	0	0	0	0	0	0	0	0	0	0	0	0	0	0	0	0	0	0	0	0	0	0	0	0	0	0	12	10	0	0	22		1	acetylcholine	0.816327
LHAV3k1	0	0	0	0	0	0	0	0	0	0	0	0	0	0	0	0	0	5	0	0	0	0	0	0	0	0	0	0	0	18	0	23		1	acetylcholine	0.934586
LHAV3k6	0	0	0	0	0	0	0	0	0	0	0	0	0	0	0	0	5	0	0	0	0	0	0	0	0	0	0	0	0	13	0	18			acetylcholine	0.886
LHAV3m1	0	0	0	0	21	0	0	0	0	0	0	0	0	0	0	0	6	0	0	0	0	0	0	0	0	0	0	0	0	0	0	27		1	gaba	0.814634
LHAV3p1	0	0	0	0	0	0	0	0	0	0	0	0	0	0	0	0	0	0	0	0	0	0	0	0	0	0	0	0	0	0	10	10			glutamate	0.725138
LHAV4a1_c	0	0	0	0	0	0	0	0	0	0	0	0	0	0	0	0	0	0	0	0	0	0	0	0	0	0	0	0	0	13	0	13			gaba	0.942685
LHAV5a1	0	0	0	0	0	0	0	0	0	0	0	0	0	0	0	0	0	0	0	0	0	0	0	0	0	0	0	0	0	19	0	19			acetylcholine	0.915813
LHAV5a10_a	0	0	0	0	0	0	0	0	0	0	0	0	0	0	0	0	0	0	0	0	0	0	0	0	0	0	0	0	0	21	0	21			acetylcholine	0.769585
LHAV5a3_a	0	0	0	0	0	0	0	0	0	0	0	0	0	0	0	0	0	0	0	0	0	0	0	0	0	0	0	0	0	6	0	6			acetylcholine	0.809187
LHAV5a4_a	0	0	0	0	0	0	0	0	0	0	0	0	0	0	0	0	0	0	0	0	0	0	0	0	0	0	0	0	0	17	0	17			acetylcholine	0.673295
LHAV5a4_b	0	0	0	0	0	0	0	0	0	0	0	0	0	0	0	0	0	0	0	0	0	0	0	0	0	0	0	0	0	18	0	18			acetylcholine	0.876033
LHAV5a4_c	0	0	0	0	0	0	0	0	0	0	0	0	0	0	0	0	0	0	0	0	0	0	0	0	0	0	0	0	0	62	0	62			acetylcholine	0.825328
LHAV5a5	0	0	0	0	0	0	0	0	0	0	0	0	0	0	0	0	0	0	0	0	0	0	0	0	0	0	0	0	0	11	0	11			acetylcholine	0.857639
LHAV5a7_a	0	0	0	0	0	0	0	0	0	0	0	0	0	0	0	0	0	5	0	0	0	0	0	0	0	0	0	0	0	0	0	5			acetylcholine	0.829721
LHAV5a8	0	0	0	0	0	0	0	0	0	0	0	0	0	0	0	0	0	0	0	0	0	0	0	0	0	0	0	0	0	16	0	16			acetylcholine	0.711388
LHAV5b2	0	0	0	0	0	0	0	0	0	0	0	0	0	0	0	0	0	0	0	0	0	0	0	0	0	0	0	0	0	16	0	16			acetylcholine	0.941345
LHAV6a1_b	0	0	0	0	0	0	0	0	0	0	0	0	0	0	0	0	0	0	0	0	0	0	0	0	0	0	0	0	0	8	0	8			acetylcholine	0.84222
LHAV6a3_b	0	0	0	0	0	0	0	0	0	0	0	0	0	0	0	0	0	0	0	0	0	0	0	0	0	0	0	0	0	59	0	59			acetylcholine	0.816825
LHAV6a4	0	0	0	0	0	0	0	0	0	0	0	0	0	0	0	0	0	0	0	0	0	0	0	0	0	0	0	0	0	5	0	5			acetylcholine	0.823096
LHAV6a9	0	0	0	0	0	0	0	0	0	0	0	0	0	0	0	0	0	0	0	0	0	0	0	0	0	0	0	0	10	0	0	10		1	acetylcholine	0.475771
LHAV6b4	0	0	0	0	0	0	0	0	0	0	0	0	0	0	0	0	0	0	0	0	0	0	0	0	0	0	0	0	0	6	0	6			acetylcholine	0.91253
LHAV6d1	0	0	0	0	0	0	0	0	0	0	0	0	0	0	0	0	0	0	0	0	0	0	0	0	0	0	0	40	0	0	0	40			glutamate	0.876268
LHAV6e1	0	0	0	0	5	0	0	0	0	0	0	0	0	0	0	0	0	0	0	0	0	0	0	0	0	0	0	0	0	0	0	5			acetylcholine	0.937743
LHAV6g1	0	0	0	0	0	0	0	0	0	0	0	0	0	0	0	0	0	0	0	0	0	0	0	0	0	0	33	0	0	0	0	33		1	glutamate	0.880524
LHAV6h1	0	0	0	0	0	0	0	0	0	0	0	0	0	0	0	0	31	0	0	0	0	0	0	0	0	0	0	0	0	0	0	31			glutamate	0.92616
LHAV7b1	0	0	0	0	0	0	0	0	0	0	0	0	0	0	0	0	0	0	0	0	0	0	0	0	0	0	0	0	0	42	0	42		1	acetylcholine	0.898707
LHAV9a1_a	0	0	0	0	0	0	0	0	0	0	0	0	0	0	0	0	0	0	0	5	66	0	0	0	0	0	5	0	0	0	0	76		1	acetylcholine	0.779775
LHAV9a1_b	0	0	0	0	0	0	0	7	0	0	0	0	0	0	0	0	0	0	0	0	35	0	0	0	0	0	0	0	0	0	0	42		1	acetylcholine	0.716553
LHAV9a1_c	0	0	0	0	0	0	0	0	0	0	0	0	0	0	0	0	0	0	0	42	0	0	0	42	18	39	10	0	0	0	0	151		1	acetylcholine	0.471318
LHCENT1	0	0	0	0	0	0	0	0	0	0	0	0	0	0	0	0	58	0	0	0	0	0	0	0	0	0	0	0	0	91	0	149		1	gaba	0.825378
LHCENT10	0	0	0	0	0	0	0	0	0	0	0	0	0	0	0	0	0	0	0	0	0	0	0	0	5	0	0	0	0	0	0	5		1	gaba	0.902147
LHCENT14	0	0	0	0	0	0	5	0	0	0	0	0	0	0	0	0	0	0	0	0	0	0	0	0	0	0	0	0	0	0	0	5			glutamate	0.760659
LHCENT2	0	0	0	0	0	0	0	0	0	0	0	0	0	0	0	0	0	0	0	0	0	0	0	0	0	0	0	0	0	5	0	5		1	gaba	0.885323
LHCENT3	0	69	47	0	0	0	27	38	6	0	0	0	0	0	6	0	0	0	0	0	0	5	24	9	0	0	0	0	0	349	14	594		1	gaba	0.836012
LHCENT4	0	0	0	0	0	0	0	0	0	0	0	0	0	0	0	0	0	0	0	0	0	0	0	0	0	0	0	0	0	5	0	5		1	glutamate	0.810387
LHCENT5	0	0	0	0	0	0	0	0	0	0	0	0	0	0	0	0	0	0	0	0	0	5	0	0	0	0	0	0	0	0	0	5		1	gaba	0.793347
LHCENT6	0	0	0	0	0	0	0	0	0	0	0	0	0	0	0	20	39	0	0	0	0	0	0	0	0	0	0	0	6	43	0	108		1	gaba	0.902604
LHCENT8	0	0	10	0	0	0	16	27	0	0	0	0	0	0	0	0	6	0	0	0	0	0	0	0	0	7	92	18	19	0	0	195		1	gaba	0.894259
LHCENT9	0	0	5	0	5	0	0	0	0	0	0	0	0	0	0	5	97	19	0	0	0	0	0	13	0	0	9	0	35	73	0	261		1	gaba	0.866993
LHMB1	0	0	0	0	0	0	0	0	0	0	0	0	0	0	0	0	0	0	0	0	0	0	0	0	0	60	6	103	0	0	24	193	SS85572	1	glutamate	0.783537
LHPD2a1	0	0	0	0	0	0	0	0	0	0	0	0	0	0	0	0	0	0	0	10	0	0	0	0	0	6	0	0	0	0	0	16		1	acetylcholine	0.918605
LHPD2a2	0	0	0	0	0	0	0	0	0	0	0	0	0	0	0	0	0	0	0	6	0	0	0	0	0	0	0	0	0	0	0	6		1	acetylcholine	0.891353
LHPD2a4_a	0	0	0	0	0	0	0	46	0	0	0	0	0	0	0	0	0	0	0	0	5	0	0	0	0	0	0	0	0	0	0	51		1	acetylcholine	0.750392
LHPD2a4_b	0	0	0	0	0	0	0	115	0	0	0	0	0	0	0	0	0	0	0	0	0	0	0	0	0	0	0	0	0	0	0	115		1	acetylcholine	0.683673
LHPD2a4_c	0	0	7	0	0	0	0	104	0	0	0	0	0	0	0	0	0	0	0	0	0	0	0	0	0	0	0	0	0	0	0	111		1	acetylcholine	0.366109
LHPD2a5_b	0	0	0	0	0	0	0	0	0	0	0	0	0	0	0	0	0	0	0	0	0	0	0	0	0	0	9	0	0	0	0	9			glutamate	0.864865
LHPD2a7	0	0	0	0	0	0	0	0	0	0	0	0	0	0	0	0	0	0	0	5	0	0	0	0	0	0	0	0	0	0	0	5			glutamate	0.789842
LHPD2a9	0	0	0	0	0	0	0	0	0	0	0	0	0	0	0	0	0	0	0	0	11	0	0	5	0	0	0	0	0	0	0	16		1	acetylcholine	0.849174
LHPD2c1	0	0	0	0	0	0	15	0	0	0	0	0	0	0	0	0	0	0	0	0	0	0	0	0	0	0	0	0	0	0	0	15		1	acetylcholine	0.586667
LHPD2c2	0	0	0	0	0	0	6	0	0	0	0	0	0	0	0	0	0	0	6	0	0	0	0	0	18	0	0	0	0	12	0	42		1	acetylcholine	0.562581
LHPD2c4	0	0	0	0	0	0	0	0	0	0	0	0	0	0	0	0	0	0	0	5	0	0	0	0	0	0	0	0	0	0	0	5			glutamate	0.857143
LHPD2c7	0	0	0	0	0	0	28	39	0	0	0	0	12	17	0	0	0	0	0	0	0	0	0	0	0	0	0	0	0	6	0	102		1	glutamate	0.872784
LHPD2d1	0	0	0	0	0	0	0	0	0	0	0	0	0	0	0	0	14	0	0	0	0	0	0	0	0	0	0	0	0	11	0	25		1	glutamate	0.851138
LHPD2d2	0	0	0	0	0	0	0	0	0	0	0	0	0	0	0	0	11	0	0	0	0	0	0	0	0	0	0	0	0	0	0	11			glutamate	0.728337
LHPD4c1	0	0	0	0	0	0	0	0	0	0	0	0	0	0	0	0	0	0	0	28	0	0	0	0	0	0	0	0	0	17	0	45		1	acetylcholine	0.804124
LHPD4d2_b	0	0	0	0	0	0	0	0	0	0	0	0	0	0	0	0	0	0	0	0	0	0	0	0	0	0	0	0	0	13	0	13			glutamate	0.677966
LHPD5a1	0	5	0	0	0	0	0	0	0	0	0	0	0	0	0	0	0	0	0	0	0	0	0	0	0	0	0	0	0	5	0	10			glutamate	0.79402
LHPD5d1	0	0	19	0	0	0	41	11	0	0	0	0	7	6	0	0	0	0	0	0	0	0	0	0	8	0	0	0	0	20	0	112		1	acetylcholine	0.493404
LHPD5e1	0	0	0	0	0	0	0	0	0	0	0	0	0	0	0	0	0	0	0	0	0	0	0	30	8	0	0	0	0	0	0	38			acetylcholine	0.643478
LHPV10b1	0	0	0	0	0	0	0	0	0	0	0	0	0	0	0	0	0	0	0	5	0	0	0	0	0	0	5	0	0	5	5	20		1	acetylcholine	0.872774
LHPV10d1	0	0	0	0	0	0	71	87	5	0	0	0	0	0	0	0	0	0	0	0	31	0	0	0	0	27	0	0	0	42	0	263		1	acetylcholine	0.758295
LHPV12a1	0	0	0	0	0	0	0	0	0	0	0	0	0	0	0	0	0	0	0	0	0	0	0	0	0	0	0	0	0	11	14	25			gaba	0.849903
LHPV2a1_a	0	0	0	0	0	0	0	0	0	0	0	0	0	0	0	0	0	0	0	0	0	0	0	0	0	0	0	0	0	113	0	113		1	gaba	0.91623
LHPV2a1_c	0	0	0	0	0	0	0	0	0	0	0	0	0	0	0	0	0	0	0	0	0	0	0	0	0	0	0	0	0	5	0	5			gaba	0.95087
LHPV2a1_e	0	0	0	0	0	0	0	0	0	0	0	0	0	0	0	0	0	0	0	0	0	0	0	0	0	0	0	0	0	0	11	11			gaba	0.921732
LHPV2a2	0	0	0	0	0	0	0	0	0	0	0	0	0	0	0	0	0	0	0	0	0	0	0	0	0	0	0	0	0	10	0	10			gaba	0.96875
LHPV2g1	0	0	0	0	0	0	0	0	0	0	0	0	0	0	0	0	0	0	0	0	0	0	0	0	0	0	0	0	0	0	44	44			acetylcholine	0.955263
LHPV2h1	0	0	0	0	0	0	0	0	0	0	0	0	0	0	0	0	0	7	0	0	0	0	0	0	0	0	0	0	0	0	0	7		1	acetylcholine	0.7866
LHPV3a1	0	0	0	0	0	0	0	0	0	0	0	0	0	0	0	0	0	0	0	8	0	0	0	0	0	0	0	0	0	0	0	8	MB576B		acetylcholine	0.6621
LHPV3b1_b	0	0	0	0	0	0	0	0	0	0	0	0	0	0	0	0	0	0	0	0	0	0	0	0	0	0	0	0	0	11	0	11		1	acetylcholine	0.787659
LHPV3c1	0	0	0	0	0	0	0	0	0	0	0	0	0	0	0	0	0	0	0	0	0	0	0	0	0	0	0	0	0	5	0	5			acetylcholine	0.939394
LHPV4d7	0	0	0	0	0	0	0	0	0	0	0	0	0	0	0	0	5	0	0	0	0	0	0	0	0	0	0	0	0	0	0	5			glutamate	0.8336
LHPV4m1	0	0	0	0	0	0	46	72	0	0	0	0	0	0	0	0	0	0	0	13	0	0	0	0	0	0	0	0	0	0	0	131		1	acetylcholine	0.917928
LHPV5a1_a	0	0	0	0	0	0	0	0	0	0	0	0	0	0	0	0	0	0	0	0	0	0	0	0	0	0	0	0	0	26	0	26	SS01372	1	acetylcholine	0.835742
LHPV5a2	0	0	0	0	0	0	0	0	0	0	0	0	0	0	0	0	0	0	0	0	0	0	0	0	0	0	0	0	0	6	0	6	SS00502		acetylcholine	0.6875
LHPV5b5	0	0	0	0	0	0	0	0	0	0	0	0	0	0	0	0	0	0	0	0	0	0	0	0	0	0	0	0	0	5	0	5			acetylcholine	0.705479
LHPV5c1_c	0	0	0	0	0	0	0	0	0	0	0	0	0	0	0	0	0	0	0	0	0	0	0	0	0	0	0	0	0	7	0	7			acetylcholine	0.908333
LHPV5c1_d	0	0	0	0	0	0	0	0	0	0	0	0	0	0	0	0	0	0	0	0	0	0	0	0	0	0	0	0	0	13	0	13			acetylcholine	0.935606
LHPV5c2	0	0	0	0	0	0	0	0	0	0	0	0	0	0	0	0	21	0	0	0	0	0	0	0	0	0	0	0	0	0	0	21			acetylcholine	0.951807
LHPV5e1	0	0	0	0	0	0	28	33	0	0	0	0	0	0	0	0	27	0	0	0	0	0	0	0	0	0	0	0	0	32	0	120		1	acetylcholine	0.895357
LHPV5e2	0	0	0	0	0	0	0	0	0	0	0	0	0	0	0	0	0	0	0	0	0	0	0	0	0	0	0	7	0	0	0	7			acetylcholine	0.572565
LHPV5e3	0	0	0	0	0	0	33	15	0	0	14	0	10	0	0	0	0	0	5	0	0	0	0	0	0	0	0	0	0	57	8	142		1	acetylcholine	0.861924
LHPV5g1_a	0	0	0	0	0	0	0	0	0	0	0	0	0	0	0	0	0	0	0	0	0	0	0	0	0	0	0	0	0	23	0	23			acetylcholine	0.671348
LHPV5g1_b	0	0	0	0	0	0	0	0	0	0	0	0	0	0	0	0	0	0	0	0	0	0	0	0	0	0	0	0	0	8	0	8			acetylcholine	0.797274
LHPV5g2	0	0	0	0	0	0	0	0	0	0	0	0	0	0	0	0	0	0	0	0	0	0	0	0	0	0	0	38	0	0	0	38			acetylcholine	0.809689
LHPV5j4	0	0	0	0	0	0	0	0	0	0	0	0	0	0	0	5	0	0	0	0	0	0	0	0	0	0	0	0	0	0	0	5			acetylcholine	0.587065
LHPV5m1	0	0	0	0	0	0	0	0	0	0	0	0	0	0	0	0	0	0	0	0	0	0	0	0	0	0	0	0	0	0	8	8			acetylcholine	0.85124
LHPV6a11_a	0	0	0	0	0	0	0	0	0	0	0	0	0	0	0	0	0	0	0	0	0	0	0	0	0	0	0	0	0	5	0	5			acetylcholine	0.754967
LHPV6g1	0	0	0	0	0	0	0	0	0	0	0	0	0	0	0	0	0	12	0	0	0	0	0	0	0	0	0	0	0	11	0	23			glutamate	0.81127
LHPV6h2	0	0	0	0	0	0	0	0	0	0	0	0	0	0	0	0	0	0	0	0	0	0	0	0	0	0	0	0	0	7	0	7			acetylcholine	0.85
LHPV6q1	0	0	0	0	0	0	0	0	0	0	0	0	0	0	0	0	0	0	0	0	0	0	0	0	0	0	0	0	0	28	57	85	SS88901		acetylcholine	0.92966
LHPV7a2	0	0	0	0	0	0	0	0	0	0	0	0	0	0	0	0	0	0	0	0	0	0	0	0	0	0	0	0	0	5	0	5			acetylcholine	0.851781
LHPV7c1	0	0	0	0	0	0	0	0	0	0	13	0	17	0	10	0	0	0	0	0	0	0	0	20	28	0	0	0	0	12	0	100		1	acetylcholine	0.873823
LHPV8a1	0	0	0	0	0	0	0	0	0	0	0	5	0	0	0	0	0	0	0	5	0	0	0	0	0	0	0	0	0	0	0	10			acetylcholine	0.524158
MB-C1	0	0	0	0	0	0	0	0	0	0	0	0	0	0	0	0	0	0	0	0	0	0	0	0	0	0	0	0	0	0	34	34			gaba	0.873125
MBON01	36	0	0	0	0	0	0	6	0	0	0	0	0	0	0	0	0	0	0	33	0	0	0	0	0	0	0	0	0	5	0	80	SS01308	1	glutamate	0.9753
MBON02	0	0	0	0	5	0	0	0	0	0	0	0	0	0	0	0	99	0	0	0	0	0	0	0	0	0	6	0	0	35	0	145		1	glutamate	0.851675
MBON03	0	0	0	0	0	0	21	5	0	0	11	0	0	0	0	0	0	0	0	47	12	0	0	0	0	0	0	0	0	0	0	96	SS01127	1	glutamate	0.954048
MBON04	0	0	0	0	0	0	188	76	0	0	0	0	0	0	0	0	0	0	0	0	27	0	0	0	0	0	0	0	0	0	0	291		1	glutamate	0.92654
MBON05	6	0	13	0	0	0	0	0	0	152	107	13	0	0	50	0	0	0	0	27	0	5	0	11	0	0	0	0	0	0	0	384	SS01188	1	glutamate	0.780895
MBON06	0	0	0	0	5	0	0	0	0	0	0	0	0	0	0	13	81	88	0	0	0	0	0	0	0	0	0	42	6	0	0	235		1	glutamate	0.829914
MBON07	0	0	0	0	0	0	0	0	0	0	0	0	0	0	0	0	0	64	0	0	0	0	0	0	0	0	0	0	0	0	0	64		1	glutamate	0.873482
MBON09	0	19	14	0	0	0	0	0	26	0	0	0	0	0	0	0	0	0	0	5	0	0	36	19	0	0	0	0	0	0	0	119		1	gaba	0.752909
MBON10	0	0	0	0	0	0	0	13	0	0	0	0	0	0	0	0	0	0	0	0	0	0	0	0	0	110	0	0	0	0	0	123		1	gaba	0.821306
MBON11	0	0	0	0	0	0	0	39	0	0	0	0	0	0	0	0	7	16	0	0	0	0	0	101	0	0	0	12	33	0	0	208		1	gaba	0.73082
MBON12	0	0	90	0	5	0	0	0	0	0	0	0	0	0	0	0	0	0	0	0	0	6	0	0	0	19	21	0	0	0	0	141		1	acetylcholine	0.815997
MBON13	0	0	41	0	5	7	0	0	0	0	0	0	0	0	0	0	0	0	0	0	0	0	0	0	0	0	14	0	0	0	0	67		1	acetylcholine	0.851997
MBON14	0	0	0	0	0	0	0	0	0	0	0	0	0	0	0	0	0	0	0	0	0	0	0	0	0	0	0	0	39	0	0	39		1	acetylcholine	0.53593
MBON15	0	0	0	0	0	0	5	0	0	0	0	0	0	0	0	0	0	0	49	64	53	0	0	33	6	51	40	0	0	0	0	301	MB203B	1	acetylcholine	0.683871
MBON15-like	0	0	0	0	0	0	0	0	0	0	0	0	0	0	0	0	0	0	0	41	15	0	0	0	0	5	35	16	0	13	0	125	MB203B	1	acetylcholine	0.891473
MBON16	0	0	0	0	0	0	0	0	0	0	0	0	0	0	0	0	0	0	0	0	0	0	0	0	0	0	64	0	0	0	0	64	MB203B	1	acetylcholine	0.919822
MBON17	0	0	0	0	0	0	0	0	0	0	0	0	0	0	0	0	0	0	0	0	0	0	0	0	0	0	30	0	0	0	0	30	MB203B	1	acetylcholine	0.951705
MBON17-like	0	0	0	0	0	0	0	0	0	0	0	0	0	0	0	0	0	0	0	0	0	0	0	0	0	0	10	0	0	17	0	27	MB203B	1	acetylcholine	0.945017
MBON18	0	0	0	0	0	0	0	0	0	0	0	0	0	0	0	0	25	0	0	0	0	0	0	0	0	0	6	12	25	0	0	68	MB540B	1	acetylcholine	0.877824
MBON19	0	0	0	0	0	0	0	0	0	0	0	0	0	0	0	0	0	0	0	0	0	0	0	0	0	0	0	0	5	0	0	5	SS01193	1	acetylcholine	0.812808
MBON20	0	0	0	0	0	0	0	0	0	0	0	0	0	0	0	0	0	0	0	0	0	0	0	7	0	0	0	0	0	38	0	45		1	gaba	0.913481
MBON21	0	0	0	0	0	0	0	0	0	0	6	0	0	0	0	0	0	0	158	42	0	0	0	51	5	0	0	0	0	0	0	262		1	acetylcholine	0.732165
MBON22	0	0	5	0	0	0	0	0	0	0	0	0	5	0	0	0	0	0	0	0	0	0	0	0	0	0	0	0	0	5	0	15	SS01388	1	acetylcholine	0.820382
MBON23	0	0	0	0	0	0	0	0	0	0	0	0	0	0	0	11	149	0	0	0	0	0	0	0	0	0	0	5	0	0	0	165		1	acetylcholine	0.933151
MBON24	0	0	0	0	0	0	0	0	0	0	0	0	0	0	0	0	0	0	0	0	0	0	0	8	0	0	0	0	7	0	0	15		1	acetylcholine	0.760759
MBON25	0	0	0	0	0	0	0	0	0	38	0	0	0	0	14	0	0	0	0	0	0	0	0	13	0	0	0	0	0	0	0	65		1	glutamate	0.847458
MBON26	0	0	0	13	0	0	0	0	0	0	0	0	0	0	0	0	0	0	0	15	0	0	0	0	0	12	0	0	0	0	0	40		1	acetylcholine	0.84953
MBON27	0	0	0	0	0	0	0	0	0	0	0	23	0	0	0	0	0	0	0	0	0	0	0	0	0	0	0	0	0	5	0	28		1	acetylcholine	0.887218
MBON28	0	0	0	0	0	0	0	0	0	0	0	0	0	0	0	0	0	0	0	0	7	0	0	0	0	0	46	0	0	0	0	53	SS01396	1	acetylcholine	0.920308
MBON29	0	0	0	0	0	0	0	0	0	0	0	0	0	0	0	0	0	0	0	0	0	0	0	106	19	0	0	0	31	15	0	171		1	acetylcholine	0.605541
MBON30	11	0	0	0	0	0	0	0	0	0	10	134	6	0	0	0	0	0	47	21	0	0	0	25	12	29	21	0	0	0	0	316		1	glutamate	0.851796
MBON31	0	0	0	0	0	0	59	88	0	0	0	8	0	7	0	0	0	0	0	0	0	0	0	0	0	14	0	0	0	0	0	176		1	gaba	0.627538
MBON32	5	0	0	0	0	0	0	0	0	0	0	0	0	0	0	0	0	0	0	0	0	0	0	0	0	9	0	0	0	0	0	14		1	gaba	0.613805
MBON33	0	0	0	0	0	0	0	0	0	28	0	24	17	0	41	0	0	0	0	0	0	0	0	0	83	0	0	0	0	39	0	232		1	acetylcholine	0.653951
MBON34	0	0	0	0	0	0	0	0	0	0	0	0	0	0	5	0	0	0	0	0	0	0	0	0	0	0	0	0	0	0	0	5			glutamate	0.837438
MBON35	0	0	0	0	0	0	0	0	0	0	0	0	6	0	0	0	0	0	98	0	0	0	0	0	6	0	0	0	0	0	0	110		1	acetylcholine	0.810945
DA4m_adPN	0	0	0	0	0	0	0	0	0	0	0	0	0	0	0	0	0	0	0	0	0	0	0	0	0	0	0	0	0	0	43	43			acetylcholine	0.971539
DC1_adPN	0	0	0	0	0	0	0	0	0	0	0	0	0	0	0	0	0	0	0	0	0	0	0	0	0	0	0	0	0	7	0	7			acetylcholine	0.964713
M_adPNm8	0	0	0	0	0	0	0	0	0	0	0	0	0	0	0	0	0	0	0	0	0	0	0	0	0	0	0	0	0	0	6	6			acetylcholine	0.952303
M_ilPN8t91	0	0	0	0	0	0	0	0	0	0	0	0	0	0	0	0	0	0	0	0	0	0	0	0	0	0	17	0	0	7	0	24			acetylcholine	0.930612
M_ilPNm90	0	0	0	0	0	0	0	0	0	0	0	0	0	0	0	0	0	0	0	0	0	0	0	0	0	0	11	0	0	11	0	22			acetylcholine	0.892384
M_imPNl92	0	0	0	0	0	0	0	0	0	0	0	0	0	0	0	0	0	0	0	0	0	0	0	0	0	0	0	0	0	18	0	18	SS01097	1	acetylcholine	0.962264
M_l2PN3t18	0	0	0	0	0	0	0	0	0	0	0	0	0	0	0	0	0	0	0	0	0	0	0	0	0	0	0	0	0	0	5	5	SS49361		acetylcholine	0.869376
M_l2PNl20	0	0	0	0	0	0	0	0	0	0	0	0	0	0	0	0	0	0	0	25	18	0	0	0	0	0	0	0	0	0	0	43	SS01331		acetylcholine	0.86681
M_l2PNl23	0	0	0	0	0	0	0	0	0	0	0	0	0	0	0	0	0	0	0	0	0	0	0	0	0	0	0	0	0	7	0	7			acetylcholine	0.971953
M_l2PNm15	0	0	0	0	0	0	0	0	0	0	0	0	0	0	0	0	0	0	0	0	0	0	0	0	0	0	15	0	0	47	0	62			acetylcholine	0.90546
M_l2PNm16	0	0	0	0	0	0	0	0	0	0	0	0	0	0	0	0	0	0	0	0	0	0	0	0	0	0	25	0	0	7	0	32			acetylcholine	0.938304
M_lPNm11D	0	0	0	0	0	0	0	0	0	0	0	0	0	0	0	0	0	0	0	0	0	0	0	0	0	0	5	0	0	0	0	5			acetylcholine	0.93617
M_lPNm12	0	0	0	0	0	0	0	0	0	0	0	0	0	0	0	0	0	0	0	0	0	0	0	0	0	0	10	0	0	0	0	10			acetylcholine	0.925651
M_lvPNm24	0	0	0	0	0	0	0	0	0	0	0	0	0	0	0	0	0	0	0	13	38	0	0	0	0	0	61	0	0	0	0	112			acetylcholine	0.924065
M_lvPNm25	0	0	0	0	0	0	15	0	0	0	0	0	0	5	0	0	0	0	0	0	11	0	0	0	0	99	7	0	0	0	0	137	SS01262		acetylcholine	0.922597
M_lvPNm26	0	0	0	0	0	0	0	0	0	0	0	0	0	0	0	0	0	0	0	0	0	0	0	0	0	11	15	0	0	0	0	26	SS01262		acetylcholine	0.95915
M_lvPNm27	0	0	0	0	0	0	0	0	0	0	0	0	0	0	0	0	13	0	0	0	0	0	0	0	0	0	0	0	0	0	0	13	SS01262	1	acetylcholine	0.958199
M_lvPNm29	0	0	0	0	0	0	0	0	0	0	0	0	0	0	0	0	0	0	0	0	0	0	0	0	0	0	5	0	0	0	0	5	SS01262		acetylcholine	0.98062
M_lvPNm30	0	0	0	0	0	0	0	0	0	0	0	0	0	0	0	0	6	0	0	0	0	0	0	0	0	0	0	0	0	0	0	6	SS01262		acetylcholine	0.954887
M_lvPNm33	0	0	0	0	0	0	0	0	0	0	0	0	0	0	0	0	13	0	0	0	0	0	0	0	0	0	0	0	0	0	0	13	SS00606	1	acetylcholine	0.786667
M_spPN4t9	0	0	0	0	0	0	5	0	0	0	0	0	0	0	0	0	0	0	0	14	46	0	0	0	0	30	0	0	0	0	0	95			acetylcholine	0.951004
M_vPNml50	0	0	0	0	0	0	0	0	0	0	0	0	0	0	0	0	0	0	0	0	0	0	0	0	0	15	0	0	0	0	0	15		1	gaba	0.882843
M_vPNml51	0	0	0	0	0	0	0	0	0	0	0	0	0	0	0	0	0	0	0	0	0	0	0	0	0	0	0	0	0	5	22	27			gaba	0.888412
M_vPNml52	0	0	0	0	0	0	0	0	0	0	0	0	0	0	0	0	0	0	0	0	0	0	0	0	0	0	0	0	0	8	18	26			gaba	0.906977
M_vPNml65	0	0	0	0	0	0	0	0	0	0	0	0	0	0	0	0	0	0	0	0	0	0	0	0	0	0	0	0	0	0	25	25	SS01832		gaba	0.904483
M_vPNml72	0	0	0	0	0	0	0	0	0	0	0	0	0	0	0	0	0	0	0	0	0	0	0	0	0	0	0	0	0	0	10	10			gaba	0.968085
VA1v_vPN	0	0	0	0	0	0	0	0	0	0	0	0	0	0	0	0	0	0	0	0	0	0	0	0	0	0	0	0	0	0	29	29			gaba	0.911504
VC3l_adPN	0	0	0	0	0	0	0	0	0	0	0	0	0	0	0	0	0	0	0	0	0	0	0	0	0	0	0	0	0	7	0	7			acetylcholine	0.963832
VES067	0	0	0	0	0	0	0	0	0	0	0	6	0	0	0	0	0	0	0	0	0	0	0	0	0	0	0	0	0	0	0	6			acetylcholine	0.748401
VL2a_adPN	0	0	0	0	0	0	0	0	0	0	0	0	0	0	0	0	0	0	0	0	0	0	0	0	0	0	0	0	0	0	5	5			acetylcholine	0.950511
VL2p_adPN	0	0	0	0	0	0	0	0	0	0	0	0	0	0	0	0	0	0	0	0	0	0	0	0	0	0	0	0	0	0	41	41			acetylcholine	0.974106
VM1_lPN	0	0	0	0	0	0	0	0	0	0	0	0	0	0	0	0	0	0	0	0	0	0	0	0	0	0	0	0	0	0	5	5			acetylcholine	0.972203
VP1d+VP4_l2PN1	0	0	0	0	0	0	0	0	0	0	0	0	0	0	0	0	0	0	0	0	0	0	0	0	0	0	0	0	0	35	145	180			acetylcholine	0.975293
VP1d+VP4_l2PN2	0	0	0	0	0	0	0	0	0	0	0	0	0	0	0	0	0	0	0	0	0	0	0	0	0	0	0	0	0	0	9	9			acetylcholine	0.970185
VP1d_il2PN	0	0	0	0	0	0	0	0	0	0	0	0	0	0	0	0	0	0	0	0	0	0	0	0	0	0	34	0	0	0	0	34	SS01104		acetylcholine	0.972881
VP1m+_lvPN	0	0	0	0	0	0	0	0	0	0	0	0	0	0	0	0	0	0	0	0	0	0	0	0	0	0	7	0	0	0	0	7	SS33915		glutamate	0.806867
VP1m_l2PN	0	0	0	0	0	0	0	0	0	0	0	0	0	0	0	0	0	0	0	0	0	0	0	0	0	0	0	0	0	0	13	13			acetylcholine	0.985891
VP2+VC5_l2PN	0	0	0	0	0	0	0	0	0	0	0	0	0	0	0	0	0	0	0	0	0	0	0	0	0	0	5	0	0	0	0	5			acetylcholine	0.973832
VP2_adPN	0	0	0	0	0	0	0	0	0	0	0	0	0	0	0	0	0	0	0	0	0	0	0	0	0	0	0	0	0	0	63	63			acetylcholine	0.970588
VP5+Z_adPN	0	0	0	0	0	0	0	0	0	0	0	0	0	0	0	0	0	0	0	0	0	0	0	0	0	0	0	0	0	0	6	6			acetylcholine	0.96404
V_ilPN	0	0	0	0	0	0	0	0	0	0	0	0	0	0	0	0	0	0	0	0	0	0	0	0	0	0	0	0	0	0	5	5			acetylcholine	0.978951
Z_vPNml1	0	0	0	0	0	0	0	0	0	0	0	0	0	0	0	0	0	0	0	0	0	0	0	0	0	0	0	0	10	0	0	10	SS49345		gaba	0.892377
5-HTPMPD01	0	0	0	0	0	0	0	0	0	0	0	0	0	0	0	12	25	0	0	0	0	0	0	0	0	0	0	0	0	0	0	37	SS32259	1	dopamine	0.587487
ALIN1	0	0	12	30	16	0	0	0	0	0	0	0	0	0	0	0	0	0	0	0	0	0	0	0	0	0	0	0	0	0	0	58		1	acetylcholine	0.378031
AOTU020	0	0	0	0	0	0	0	0	0	0	5	0	0	0	0	0	0	0	5	0	0	0	0	0	0	11	8	0	0	0	0	29			gaba	0.701835
AOTU021	0	0	0	0	0	0	0	0	0	0	0	0	0	0	0	0	0	0	0	0	0	0	0	0	0	16	0	0	0	0	0	16			gaba	0.875776
AOTU022	0	0	0	0	0	0	0	0	0	0	0	0	0	0	0	0	0	0	0	0	0	0	0	0	0	21	0	0	0	0	0	21			gaba	0.838863
AOTU030	0	0	0	0	0	0	16	0	0	0	0	0	0	0	0	0	0	0	0	0	0	0	0	0	0	0	0	0	0	0	0	16			acetylcholine	0.504615
ATL003	0	0	0	0	0	0	0	0	0	0	0	10	0	0	0	0	0	0	0	0	0	0	0	0	0	0	0	0	0	0	0	10			glutamate	0.863732
ATL004	0	0	0	0	0	0	0	0	0	0	0	0	0	0	0	0	0	0	0	0	0	0	0	0	0	0	0	0	0	6	0	6			glutamate	0.813433
ATL018	0	0	0	0	0	0	0	0	0	0	0	0	6	0	0	0	0	0	0	0	0	0	0	12	0	0	0	0	0	0	0	18		1	glutamate	0.387457
ATL033	0	0	0	0	0	0	0	0	0	0	0	0	0	0	0	0	0	0	0	0	0	0	0	0	6	0	0	0	0	0	0	6			glutamate	0.789077
ATL034	0	0	0	0	0	0	0	0	0	0	0	0	0	0	0	0	0	0	0	0	0	0	0	0	13	0	0	0	0	0	0	13			glutamate	0.828624
AVLP015	0	0	0	0	0	0	0	0	0	0	0	0	0	0	0	0	0	0	0	0	0	0	0	0	49	0	0	0	0	0	0	49		1	glutamate	0.581425
AVLP024	0	0	0	0	0	0	0	0	0	0	0	0	0	0	0	0	0	0	0	0	0	0	0	0	0	0	0	0	6	0	0	6			acetylcholine	0.773279
AVLP029	0	0	0	0	0	0	0	0	0	0	0	0	0	0	0	0	16	0	0	0	0	0	0	0	0	0	0	0	0	5	0	21			gaba	0.900842
AVLP032	0	0	0	0	0	0	0	0	0	0	0	0	0	0	0	0	0	0	0	0	0	0	0	24	37	21	0	0	5	0	0	87	SS48795	1	acetylcholine	0.593795
AVLP053	0	0	0	0	0	0	0	0	0	0	0	0	0	0	0	0	6	0	0	0	0	0	0	0	0	0	0	0	0	17	0	23			acetylcholine	0.91042
AVLP280	0	0	0	0	0	0	0	0	0	0	0	0	0	0	0	0	0	0	0	0	0	0	0	0	0	0	0	0	0	0	13	13			acetylcholine	0.918896
AVLP297	0	0	0	0	0	0	0	0	0	0	0	0	0	0	0	0	6	0	0	0	0	0	0	0	0	0	0	0	0	0	0	6			acetylcholine	0.817464
AVLP428	16	0	0	0	0	0	0	0	0	0	0	0	0	0	0	0	0	0	0	0	0	0	0	0	0	0	0	0	0	0	0	16			glutamate	0.877124
AVLP454_b	0	0	0	0	0	0	0	0	0	0	0	0	0	0	0	0	0	0	0	0	0	0	0	0	0	0	0	0	0	5	0	5			acetylcholine	0.840843
AVLP472	0	0	0	0	0	0	0	0	0	0	0	0	0	0	0	0	0	0	0	0	0	0	0	0	0	0	0	0	0	0	6	6			acetylcholine	0.696457
AVLP473	0	0	0	0	0	0	0	0	0	0	0	34	0	0	0	0	0	0	0	0	0	0	0	0	7	0	0	0	0	0	0	41			acetylcholine	0.530014
AVLP477	0	0	0	0	0	0	0	0	0	0	0	0	0	0	0	0	0	0	63	0	0	0	0	173	319	63	0	0	0	0	0	618			acetylcholine	0.409639
AVLP493	0	0	7	0	0	0	0	0	0	0	10	0	0	0	0	0	0	0	0	0	0	0	0	0	0	0	0	0	0	0	0	17	SS48887	1	acetylcholine	0.802186
AVLP494	0	0	17	0	0	0	0	0	0	5	14	0	0	0	0	0	0	0	0	0	0	0	0	0	0	0	0	0	0	0	0	36		1	acetylcholine	0.797995
AVLP495	0	0	0	0	0	0	0	0	0	0	0	0	0	0	0	0	0	0	0	0	0	0	0	0	17	0	0	0	0	0	0	17			acetylcholine	0.759825
AVLP496	0	0	12	0	0	0	0	0	0	0	10	0	0	0	0	0	0	0	0	0	0	0	0	0	0	0	0	0	0	0	0	22			acetylcholine	0.752839
AVLP497	0	0	0	0	0	0	0	0	0	0	0	21	0	0	14	0	0	0	0	0	0	0	0	0	0	0	0	0	0	0	0	35			dopamine	0.687023
AVLP531	0	0	0	0	0	0	0	0	0	0	0	0	0	0	0	0	0	0	0	0	0	0	0	0	0	0	0	0	0	0	5	5			gaba	0.904033
AVLP562	0	0	0	0	0	0	0	0	0	0	0	0	0	0	7	0	0	0	0	0	0	0	0	9	24	42	0	0	0	0	0	82		1	acetylcholine	0.551079
AVLP563	0	0	0	0	0	0	0	0	0	0	0	0	0	0	0	0	0	0	0	0	0	0	0	319	238	106	0	0	0	0	0	663		1	glutamate	0.374858
AstA1	0	0	0	0	0	0	0	0	0	0	0	0	0	0	0	0	0	0	0	0	0	0	0	0	0	0	0	16	0	14	0	30			gaba	0.875488
CL003	0	0	0	0	0	0	0	0	0	0	0	0	0	0	0	5	27	0	0	0	0	0	0	0	0	0	0	0	0	9	0	41	SS48892	1	glutamate	0.886503
CL008	0	0	0	0	0	0	0	0	0	0	0	0	0	0	0	0	0	0	0	0	0	0	0	0	0	0	0	0	0	5	0	5			glutamate	0.595027
CL010	0	0	0	0	0	0	0	0	0	0	0	5	0	0	0	0	0	0	0	0	0	0	0	0	0	0	0	0	0	0	6	11			glutamate	0.734463
CL021	0	0	0	0	0	0	0	0	0	0	0	0	0	0	0	0	0	0	13	0	0	0	0	0	0	12	0	0	0	0	0	25		1	acetylcholine	0.772556
CL041	0	0	0	0	0	0	0	0	0	0	0	0	0	0	0	0	0	0	0	0	0	0	0	0	0	9	0	0	0	0	0	9	SS32266		gaba	0.831527
CL080	0	0	0	0	0	0	0	0	0	0	0	0	0	0	0	0	0	0	0	0	0	0	0	0	0	0	0	0	0	0	8	8		1	acetylcholine	0.75765
CL090_d	0	0	0	0	0	0	0	0	0	0	0	0	0	0	0	0	0	0	0	0	0	0	0	0	0	0	0	0	0	0	5	5			acetylcholine	0.911675
CL129	0	0	0	0	0	0	0	0	0	0	0	34	61	0	0	0	0	0	0	0	0	0	0	0	77	0	0	0	0	0	0	172		1	acetylcholine	0.905779
CL130	0	0	0	0	0	0	0	0	0	0	0	0	0	0	0	0	0	0	0	0	0	0	0	0	0	0	0	0	0	0	8	8			acetylcholine	0.924877
CL165	0	0	0	0	0	0	0	0	0	0	0	0	0	0	0	0	0	0	0	0	0	0	0	17	0	0	0	0	0	0	0	17			acetylcholine	0.535211
CL166	0	0	0	0	0	0	0	0	0	0	0	0	0	0	0	0	0	0	0	0	0	0	0	6	0	0	0	0	0	0	0	6			acetylcholine	0.609415
CL167	0	0	0	0	0	0	0	0	0	0	0	6	11	0	0	0	0	0	0	0	0	0	0	0	0	0	0	0	0	0	0	17	SS32231		acetylcholine	0.492918
CL174	0	0	0	0	0	0	0	0	0	0	0	0	0	0	0	0	0	0	0	0	0	0	0	0	6	0	0	0	0	0	0	6			acetylcholine	0.584615
CL199	0	0	0	0	0	0	0	0	0	0	0	0	0	0	0	0	0	0	0	0	0	0	0	5	18	33	0	0	0	0	5	61			acetylcholine	0.710633
CL225	0	0	0	0	0	0	0	0	0	0	0	0	0	0	0	0	0	0	0	0	0	0	0	0	0	0	0	0	0	0	5	5			acetylcholine	0.670443
CL234	0	0	0	0	0	0	0	0	0	0	0	0	0	0	0	0	0	0	0	0	0	0	0	0	0	0	0	0	0	7	13	20			glutamate	0.683553
CL236	0	0	0	0	0	0	5	0	0	0	0	0	0	0	0	0	0	0	0	0	0	0	0	0	25	0	0	0	0	0	0	30			acetylcholine	0.599858
CL251	0	0	0	0	0	0	0	0	0	0	0	0	0	0	0	0	0	5	0	0	0	0	0	22	14	0	0	0	0	0	0	41			acetylcholine	0.46142
CL303	0	0	0	0	0	0	0	0	0	0	0	0	0	0	0	0	0	0	0	0	0	0	0	0	37	0	0	0	0	0	0	37		1	acetylcholine	0.395149
CL308	0	0	0	0	0	0	0	0	0	0	0	0	0	0	0	0	0	0	8	0	0	0	0	0	0	0	0	0	0	0	0	8			acetylcholine	0.690691
CL326	0	0	0	0	0	0	0	0	0	0	0	35	13	0	0	0	0	0	0	0	0	0	0	59	61	0	0	0	14	0	0	182			dopamine	0.338136
CL360	0	0	0	0	0	0	0	0	0	0	0	0	0	0	0	0	0	0	0	0	0	0	0	0	0	0	0	0	0	5	0	5			serotonin	0.505669
CRE001	14	0	0	0	0	0	0	5	0	0	0	0	0	0	0	0	0	0	0	11	5	0	0	0	0	0	0	0	0	0	0	35		1	acetylcholine	0.641509
CRE003_a	0	0	0	0	0	0	0	0	0	0	0	0	0	0	0	0	0	0	0	0	0	0	0	0	0	49	0	0	0	5	0	54			acetylcholine	0.627422
CRE003_b	0	0	0	0	0	0	0	0	0	0	0	0	0	0	0	0	0	0	5	0	0	0	0	0	5	12	0	0	0	0	0	22			acetylcholine	0.523404
CRE004	0	0	0	0	0	0	0	0	0	0	0	0	0	0	0	0	0	0	0	0	0	0	0	0	16	0	0	0	0	0	0	16		1	acetylcholine	0.623603
CRE005	0	0	0	0	0	0	0	0	0	0	0	0	0	0	0	0	0	0	0	0	0	0	0	0	5	0	0	0	0	0	0	5		1	acetylcholine	0.432566
CRE006	0	0	0	0	0	0	0	0	0	0	0	0	0	0	0	0	0	0	5	0	0	0	0	0	0	35	0	0	0	0	0	40			glutamate	0.725873
CRE007	0	0	0	0	0	0	0	0	0	0	0	7	0	0	0	0	0	0	5	0	0	0	0	0	0	14	0	0	0	0	0	26			glutamate	0.797927
CRE010	0	0	0	0	0	0	9	0	0	0	0	0	0	0	0	0	0	0	0	0	0	0	0	0	0	0	0	0	0	0	0	9			glutamate	0.531722
CRE011	0	0	41	0	0	0	62	33	0	45	128	0	0	0	28	0	0	0	0	0	0	0	0	0	9	0	0	0	0	0	8	354	SS45245	1	acetylcholine	0.853992
CRE012	0	0	0	0	0	0	0	0	0	0	0	6	0	0	0	0	0	0	0	0	0	0	0	0	0	0	0	0	0	0	0	6		1	gaba	0.713806
CRE013	0	0	0	0	0	0	0	0	0	0	8	0	0	0	0	0	0	0	0	0	0	0	0	0	0	0	0	0	0	22	0	30		1	gaba	0.847321
CRE017	0	0	0	0	0	0	0	0	0	0	0	0	0	0	0	0	0	0	0	0	0	0	0	0	0	0	0	0	0	5	0	5		1	acetylcholine	0.893778
CRE018	0	0	0	0	0	0	0	0	0	0	0	7	0	0	0	0	0	0	0	0	0	0	0	0	0	0	0	0	0	29	0	36		1	acetylcholine	0.669504
CRE019	0	0	0	0	0	0	0	5	0	0	0	7	0	0	0	0	0	0	0	0	0	0	0	0	0	0	0	0	0	0	0	12			acetylcholine	0.401575
CRE020	0	0	0	0	0	0	0	41	0	0	0	7	0	0	0	0	0	0	0	0	0	0	0	0	6	0	0	0	0	0	0	54		1	acetylcholine	0.612994
CRE021	0	0	0	0	0	0	0	0	0	0	0	0	0	0	0	0	0	0	0	0	0	0	0	5	0	28	0	0	0	0	0	33		1	gaba	0.813856
CRE022	0	0	0	0	0	0	0	0	0	0	0	0	0	0	0	0	0	0	0	0	0	0	0	0	10	0	0	0	0	0	0	10		1	glutamate	0.749436
CRE023	0	0	0	0	0	0	0	0	0	0	0	0	0	0	0	0	0	0	0	0	0	0	0	0	12	0	0	0	0	42	0	54		1	glutamate	0.809211
CRE024	0	0	0	6	0	0	0	0	0	0	0	0	0	0	0	0	0	0	0	0	0	0	0	28	283	0	0	0	0	0	0	317		1	glutamate	0.597542
CRE025	0	0	0	0	0	0	0	0	0	0	0	0	0	0	0	0	0	0	10	0	0	0	0	0	5	0	0	0	0	0	0	15			glutamate	0.762984
CRE026	0	0	0	0	0	0	0	0	0	0	0	0	0	0	0	0	0	0	10	0	0	0	0	0	0	0	0	0	0	0	0	10			glutamate	0.822727
CRE027	0	0	0	0	0	0	0	0	0	0	0	5	0	0	0	0	0	0	0	0	0	0	0	233	142	13	0	0	52	0	0	445		1	glutamate	0.79569
CRE028	0	0	0	0	0	0	0	0	0	0	0	0	0	0	0	0	0	0	12	0	0	0	0	0	11	0	0	0	0	0	0	23			glutamate	0.813245
CRE029_a	11	0	0	0	0	0	0	0	0	0	0	0	0	0	0	0	0	0	0	0	0	15	0	5	13	0	0	0	0	0	0	44			glutamate	0.860063
CRE029_b	0	0	0	0	0	0	0	0	0	0	0	0	0	0	0	0	0	0	0	0	0	0	0	0	16	6	0	0	0	0	0	22			glutamate	0.890816
CRE029_c	0	0	0	0	0	0	0	0	0	0	0	0	0	0	0	0	0	0	0	0	0	0	0	0	24	0	0	0	0	0	0	24		1	glutamate	0.873817
CRE030_a	0	0	0	0	0	0	0	0	0	0	0	0	0	0	0	0	0	0	0	0	0	0	0	45	8	0	0	0	0	0	0	53			glutamate	0.736721
CRE030_b	0	0	0	0	0	0	0	0	0	0	0	0	0	0	0	0	0	0	0	0	0	0	0	29	23	6	0	0	0	0	0	58		1	glutamate	0.698545
CRE031	0	0	0	0	0	0	0	0	0	0	0	0	0	0	15	0	0	0	0	0	0	0	0	10	0	12	0	0	0	0	0	37		1	glutamate	0.842417
CRE032	0	0	0	0	0	0	0	0	0	9	0	0	0	0	0	0	0	0	0	0	0	0	0	0	7	28	0	0	0	0	0	44		1	glutamate	0.835526
CRE033	0	0	0	0	0	0	0	0	0	0	0	0	0	0	0	0	0	0	0	0	0	0	0	0	0	36	0	0	0	0	0	36		1	glutamate	0.850816
CRE037	0	0	0	0	0	0	0	0	0	0	0	0	0	0	5	0	0	0	0	0	0	0	0	0	0	0	0	0	0	0	0	5			glutamate	0.847902
CRE040	0	0	0	0	0	0	0	0	0	0	0	0	0	0	0	0	0	0	0	0	0	0	0	13	0	0	0	0	0	55	0	68		1	gaba	0.755656
CRE042	45	0	112	15	0	0	0	0	45	6	0	35	0	0	31	0	0	0	8	0	0	5	11	0	0	0	11	0	0	8	0	332	SS48887	1	gaba	0.715441
CRE043_a	0	0	0	0	0	0	0	0	0	0	0	0	0	0	0	0	0	0	14	0	0	0	0	0	0	12	0	0	0	0	0	26		1	gaba	0.80381
CRE043_b	0	0	0	0	0	0	0	0	0	0	0	0	0	0	0	0	0	0	8	7	0	0	0	6	0	11	0	0	0	0	0	32		1	gaba	0.824519
CRE043_c	0	0	0	0	0	0	0	0	0	0	0	13	0	0	0	0	0	0	0	0	0	0	0	0	0	0	0	0	0	0	0	13		1	gaba	0.814446
CRE044	0	0	0	0	0	0	0	0	0	0	0	0	0	0	0	0	0	0	5	0	0	0	0	0	5	39	0	0	0	0	0	49		1	gaba	0.529375
CRE045	0	0	0	0	0	0	0	0	0	0	0	0	0	0	0	0	0	0	0	0	0	0	0	0	0	6	0	0	0	0	0	6			gaba	0.778286
CRE047	0	0	0	0	0	0	0	0	0	0	0	0	0	0	0	0	0	0	0	0	0	0	0	0	0	17	0	0	0	0	0	17			gaba	0.686695
CRE048	56	0	5	43	0	0	31	5	12	0	6	0	19	11	0	0	0	0	0	0	0	0	0	0	12	0	0	0	0	0	0	200		1	glutamate	0.867209
CRE049	0	0	0	0	0	0	0	0	0	5	22	0	0	0	0	0	0	0	23	0	0	0	0	0	0	0	0	0	0	0	0	50		1	acetylcholine	0.509333
CRE050	0	0	0	0	0	0	0	0	0	0	0	0	0	0	0	0	0	0	0	0	0	0	0	0	0	0	6	40	5	9	0	60		1	glutamate	0.773512
CRE051	0	0	0	0	0	0	0	27	0	0	0	0	0	0	0	0	0	0	0	12	0	0	0	0	0	145	0	0	0	0	0	184	SS01203	1	gaba	0.768407
CRE052	0	0	0	0	0	0	0	5	0	0	0	0	0	0	0	0	0	0	0	160	87	0	0	0	0	133	13	0	0	0	0	398	SS01203	1	gaba	0.79659
CRE053	0	0	0	0	0	0	0	0	0	0	0	0	0	0	0	0	0	0	0	0	0	0	0	0	0	25	0	0	0	0	0	25	SS01203	1	gaba	0.847645
CRE054	0	0	0	0	0	0	6	0	0	0	0	0	0	0	11	0	0	0	0	0	0	0	0	0	0	0	0	0	0	0	0	17	SS01203	1	gaba	0.8081
CRE055	0	0	0	5	0	0	5	0	0	0	0	0	0	0	0	0	0	0	5	0	0	0	0	0	0	0	0	0	0	0	0	15	SS85348	1	gaba	0.79519
CRE056	0	0	0	0	0	0	0	0	0	0	0	0	0	0	0	0	0	0	6	5	0	0	0	0	0	0	0	0	0	0	0	11			gaba	0.837134
CRE057	0	0	0	0	0	0	0	5	0	0	0	0	0	0	0	0	0	0	0	0	0	0	0	0	0	0	0	0	0	0	0	5		1	gaba	0.84131
CRE058	0	0	0	0	0	0	0	0	0	0	0	0	0	0	0	0	0	0	0	0	0	0	0	0	0	5	0	0	0	0	0	5		1	gaba	0.873166
CRE059	0	0	0	0	0	0	0	0	0	67	172	0	0	0	26	0	0	0	138	0	0	0	0	0	0	0	0	0	0	0	0	403		1	acetylcholine	0.498874
CRE060	0	0	0	0	0	0	0	0	0	0	0	0	0	0	0	0	0	0	0	0	0	0	0	0	0	10	0	0	0	0	0	10		1	glutamate	0.506361
CRE061	5	0	0	0	0	0	0	0	0	0	0	0	0	0	0	0	0	0	0	0	0	0	0	0	5	0	0	0	0	0	0	10			acetylcholine	0.417683
CRE062	0	0	0	0	0	0	0	0	0	0	0	0	0	0	10	0	0	0	0	0	0	0	0	0	9	0	0	0	0	0	0	19		1	acetylcholine	0.674286
CRE063	0	0	0	0	0	0	0	0	0	0	0	0	0	0	0	0	0	0	0	27	35	0	0	6	0	0	0	0	0	0	0	68		1	acetylcholine	0.526699
CRE064	0	0	0	0	0	0	11	0	0	0	0	0	0	0	0	0	0	0	0	0	0	0	0	6	0	0	5	0	0	0	0	22		1	acetylcholine	0.535714
CRE065	35	0	0	0	0	0	0	0	0	5	0	0	0	0	50	0	0	0	0	0	0	0	0	0	11	0	0	0	0	21	0	122		1	acetylcholine	0.622449
CRE066	0	0	0	0	0	0	0	5	0	5	20	0	0	0	0	0	0	0	0	5	0	0	0	0	0	0	13	0	0	0	0	48		1	dopamine	0.43294
CRE067	0	0	0	0	0	0	0	0	0	0	0	0	0	0	0	0	0	0	0	0	0	0	0	0	0	7	0	0	0	0	0	7		1	glutamate	0.406005
CRE068	0	0	0	0	0	0	0	0	0	0	0	0	0	0	0	0	0	0	0	0	0	0	0	38	0	34	0	0	0	0	0	72		1	glutamate	0.389545
CRE069	0	0	0	0	0	0	0	6	0	0	0	0	0	0	0	0	0	0	11	30	0	0	0	148	10	21	0	0	131	0	0	357		1	dopamine	0.301216
CRE070	0	0	0	0	0	0	0	0	0	23	53	0	0	0	18	0	0	0	28	5	0	0	0	0	0	0	0	0	0	0	0	127		1	acetylcholine	0.539118
CRE071	0	0	0	0	0	0	0	0	0	0	10	0	0	0	0	0	0	0	11	0	0	0	0	0	5	0	12	0	0	0	0	38		1	acetylcholine	0.399679
CRE072	0	0	0	0	0	0	0	0	0	0	0	0	0	0	0	0	0	0	0	0	0	0	0	10	0	0	0	0	0	0	0	10		1	acetylcholine	0.847633
CRE073	0	0	0	0	0	0	0	16	0	0	0	0	0	0	0	0	0	0	0	0	0	0	0	0	0	0	0	0	0	0	0	16			glutamate	0.897862
CRE074	0	0	0	0	0	0	26	0	7	0	0	0	6	0	0	0	0	0	0	0	0	0	0	0	0	0	0	0	0	0	0	39		1	glutamate	0.767254
CRE075	0	0	0	0	0	0	0	0	0	0	0	10	63	0	0	0	0	0	59	0	0	0	0	0	0	0	0	0	0	0	0	132		1	glutamate	0.797566
CRE076	0	0	0	0	0	0	5	5	12	0	0	0	0	0	0	0	0	0	0	0	0	0	0	0	62	0	0	0	0	0	0	84		1	acetylcholine	0.637185
CRE077	0	0	0	0	0	0	6	0	0	0	0	18	0	0	0	0	0	0	0	5	0	0	0	0	0	0	0	0	0	0	0	29		1	acetylcholine	0.460158
CRE078	0	0	0	0	0	0	0	0	0	0	0	0	0	0	0	0	0	0	0	0	0	0	0	0	105	0	0	0	0	6	0	111		1	acetylcholine	0.69115
CRE080	0	0	0	0	0	0	0	0	0	0	0	0	0	0	0	0	0	0	0	0	0	0	0	32	0	0	0	0	0	0	0	32	SS48833	1	acetylcholine	0.747461
CRE081	0	0	0	0	0	0	0	0	0	0	0	0	0	0	0	0	0	0	0	0	0	0	0	10	6	0	0	0	0	0	0	16			acetylcholine	0.526652
CRE082	0	0	0	0	0	0	0	0	0	0	0	0	0	0	0	0	8	0	0	0	0	0	0	0	0	0	0	0	0	0	0	8		1	acetylcholine	0.876596
CRE083	0	0	0	0	0	0	0	0	0	0	0	0	0	0	0	0	37	0	0	0	0	0	0	0	0	0	0	0	0	5	0	42		1	acetylcholine	0.839639
CRE086	0	0	0	0	0	0	0	0	0	0	0	0	0	0	11	0	0	0	0	0	0	0	0	0	0	0	0	0	0	0	0	11		1	acetylcholine	0.722701
CRE087	0	0	0	0	0	0	0	0	0	0	0	0	0	0	0	0	0	0	0	0	0	0	0	0	0	0	0	0	0	6	0	6		1	acetylcholine	0.814121
CRE088	0	0	0	0	0	0	0	0	0	0	0	0	0	0	0	0	0	0	0	0	0	0	0	0	0	0	0	0	0	23	0	23		1	acetylcholine	0.842708
CRE089	0	0	0	0	0	0	5	13	0	0	0	0	0	0	0	0	0	0	0	0	0	0	0	5	6	0	0	0	0	27	0	56		1	acetylcholine	0.608959
CRE090	0	0	0	0	0	0	0	0	0	0	0	0	0	0	0	0	0	0	0	0	0	0	0	11	0	0	0	0	0	0	0	11			dopamine	0.302483
CRE092	0	0	0	0	0	0	0	0	0	0	0	0	0	0	0	0	0	0	0	0	0	0	0	5	0	0	0	0	0	18	0	23		1	acetylcholine	0.772499
CRE093	0	0	0	0	0	0	0	0	0	0	0	0	0	0	0	0	0	0	0	0	0	0	0	5	0	0	0	0	0	0	0	5		1	acetylcholine	0.684664
CRE094	0	0	0	0	0	0	0	0	0	0	0	0	0	0	0	0	0	0	0	0	0	0	0	0	0	0	0	0	0	12	0	12			acetylcholine	0.531532
CRE097	0	0	0	0	0	0	0	0	0	0	0	0	0	0	0	0	0	0	0	0	0	0	0	6	0	0	0	0	0	24	0	30			acetylcholine	0.583916
CRE098	0	0	0	0	0	0	0	0	0	0	0	0	0	0	0	0	0	0	5	0	0	0	0	0	0	12	0	45	0	0	0	62		1	acetylcholine	0.606061
CRE102	0	0	0	0	0	0	15	0	0	0	0	0	0	11	0	0	0	0	98	28	32	0	0	59	38	41	11	0	0	0	0	333		1	glutamate	0.91381
CRE103	0	0	0	0	0	0	0	0	0	0	43	60	0	0	0	0	0	0	5	0	0	0	0	0	15	0	0	0	0	0	0	123		1	acetylcholine	0.575409
CRE105	0	0	0	0	0	0	0	0	0	0	5	10	0	0	0	0	0	0	0	0	0	0	0	0	0	0	0	0	0	0	0	15		1	acetylcholine	0.810811
CRE106	0	0	0	0	0	0	0	0	0	0	0	0	0	0	0	0	0	0	0	0	0	0	0	0	39	0	0	0	0	0	0	39			acetylcholine	0.642938
CRE107	0	0	0	0	0	0	0	0	0	0	0	0	0	0	0	0	0	0	39	0	0	0	0	37	22	66	0	0	0	0	0	164		1	glutamate	0.806392
CRE108	0	0	0	0	0	0	0	0	0	0	0	0	14	0	0	0	0	0	0	0	0	0	0	0	0	0	0	0	0	0	0	14			acetylcholine	0.57211
DSKMP1B	0	0	0	0	0	0	0	0	0	0	0	5	0	0	0	0	0	0	0	0	0	0	0	0	0	0	0	0	0	0	0	5			octopamine	0.54529
DSKMP3	0	0	0	0	0	0	0	0	0	0	0	0	0	0	0	0	5	0	0	0	0	0	0	0	0	0	0	0	0	0	0	5	SS33905	1	acetylcholine	0.383976
ExR7	0	0	0	0	0	0	0	0	0	0	0	0	0	0	0	0	0	0	0	0	0	0	0	0	0	0	0	0	0	0	6	6			acetylcholine	0.377644
FB1H	0	0	0	0	0	0	0	0	0	0	0	0	0	0	0	0	0	0	0	0	0	0	0	0	13	5	0	0	0	0	0	18		1	dopamine	0.461131
FB2L	0	0	0	0	0	0	0	0	0	0	0	0	0	0	0	0	0	0	0	0	0	0	0	0	0	0	0	5	0	0	0	5		1	glutamate	0.594595
FB4C	0	0	0	0	0	0	0	0	0	0	0	0	0	0	0	0	0	0	0	0	0	0	0	0	0	6	0	0	0	0	0	6		1	glutamate	0.704173
FB4D	0	0	0	0	0	0	0	0	0	0	0	0	0	0	0	0	0	0	0	0	0	0	0	0	0	5	0	0	0	0	0	5			glutamate	0.671685
FB4G	0	0	0	0	0	0	0	0	0	0	0	0	0	0	0	0	0	0	6	0	0	0	0	0	29	0	0	0	0	0	0	35		1	glutamate	0.725084
FB4O	0	0	0	0	0	0	0	0	0	0	0	0	0	0	0	0	0	0	0	0	0	0	0	0	5	19	0	0	0	0	0	24		1	glutamate	0.443983
FB4P_a	0	0	0	0	0	0	0	0	0	0	0	6	0	0	0	0	0	0	0	0	0	0	0	0	0	0	0	0	0	0	0	6		1	glutamate	0.657764
FB4P_b	0	0	0	0	0	0	0	0	0	0	0	0	0	0	0	0	0	0	0	0	0	0	0	0	0	18	0	0	0	0	0	18		1	glutamate	0.54739
FB4R	0	0	0	0	0	0	0	0	0	0	0	0	0	0	5	0	0	0	0	0	0	0	0	0	0	0	0	0	0	0	0	5		1	glutamate	0.630524
FB5C	0	0	0	0	0	0	0	0	0	0	0	0	6	0	0	0	0	0	0	0	0	0	0	0	0	0	0	0	0	0	0	6		1	glutamate	0.672321
FB5D	0	0	0	0	0	0	0	0	0	0	0	10	9	0	0	0	0	0	0	0	0	0	0	0	0	0	0	0	0	0	0	19		1	glutamate	0.687285
FB5N	0	0	0	0	0	0	0	0	0	0	0	0	0	0	0	0	0	0	0	0	0	0	0	0	5	0	0	0	0	0	0	5			glutamate	0.528759
FB5Q	0	0	0	0	0	0	6	0	0	0	0	0	0	0	0	0	0	0	0	0	0	0	0	0	0	0	0	0	0	0	0	6			glutamate	0.778139
FB6A	0	0	0	0	0	0	0	0	0	0	0	0	0	0	0	36	34	0	0	0	0	0	0	18	0	0	0	0	5	0	0	93	SS87401	1	octopamine	0.448214
FB6C_a	0	0	0	0	0	0	0	0	0	0	0	0	0	0	0	12	0	0	0	0	0	0	0	0	0	0	0	0	0	0	0	12			octopamine	0.44206
FB6C_b	0	0	0	0	0	0	0	0	0	0	0	0	0	0	0	16	13	0	0	0	0	0	0	0	0	0	0	0	0	0	0	29			octopamine	0.492193
FB6D	0	0	0	0	0	0	0	0	0	0	0	0	0	0	0	0	0	0	0	0	0	0	0	0	0	0	9	0	0	0	0	9			octopamine	0.514945
FB6G	0	0	0	0	0	0	0	0	0	0	0	0	0	0	0	7	15	0	0	0	0	0	0	0	0	0	0	0	0	0	0	22			octopamine	0.339546
FB6Q	0	0	0	0	0	0	0	0	0	0	0	0	0	0	0	0	0	0	0	0	0	0	0	5	0	0	0	10	0	0	0	15			glutamate	0.870504
FB6S	0	0	0	0	0	0	0	0	0	0	0	0	0	0	0	0	0	0	0	0	0	0	0	34	0	0	0	0	0	0	0	34			glutamate	0.821727
FB6T	0	0	0	0	0	0	0	0	0	0	0	0	0	0	0	0	0	0	0	0	0	0	0	17	0	0	0	21	0	0	0	38			glutamate	0.838272
FB6U	0	0	0	0	0	0	0	0	0	0	0	0	0	0	0	0	0	0	0	0	0	0	0	0	0	0	0	7	0	0	0	7			glutamate	0.649612
FB7A	0	0	0	0	0	0	0	0	0	0	0	0	0	0	0	17	5	0	0	0	0	0	0	0	0	0	0	0	0	0	0	22			octopamine	0.369085
FB7F	0	0	0	0	0	0	0	0	0	0	0	0	0	0	0	0	0	0	0	0	0	0	0	0	0	0	0	5	0	0	0	5			glutamate	0.809677
FB8F_a	0	0	0	0	0	0	0	0	0	0	0	0	0	0	0	0	0	0	0	0	0	0	0	0	0	0	0	106	0	0	0	106		1	glutamate	0.675214
FB8F_b	0	0	0	0	0	0	0	0	0	0	0	0	0	0	0	0	0	0	0	0	0	0	0	0	0	0	0	29	0	0	0	29			glutamate	0.738625
FR1	0	0	0	0	0	0	0	0	0	0	0	0	0	0	0	0	0	0	218	11	0	0	0	0	98	0	0	0	0	0	0	327			gaba	0.452938
FR2	0	0	0	0	0	0	0	19	0	0	0	0	0	0	0	0	0	0	0	0	0	0	0	0	0	83	0	0	0	0	0	102			acetylcholine	0.816918
FS2	0	0	0	0	0	0	0	0	0	0	0	0	0	0	0	0	0	0	0	0	0	0	0	0	0	0	56	0	0	0	0	56			acetylcholine	0.480751
IB017	0	0	0	0	0	0	5	0	0	0	0	39	22	0	0	0	0	0	0	0	0	0	0	0	0	0	0	0	0	0	0	66		1	acetylcholine	0.733666
IB064	0	0	0	0	0	0	0	0	0	0	0	0	0	0	0	0	0	0	0	0	0	0	0	0	0	0	0	0	0	0	5	5		1	acetylcholine	0.732449
LAL001	0	0	0	0	0	0	0	0	0	0	0	0	0	0	0	0	0	0	0	0	0	0	0	0	12	0	0	0	0	0	0	12		1	glutamate	0.426299
LAL032	0	0	0	0	0	0	0	0	0	0	0	0	0	0	0	0	0	0	0	0	0	0	0	0	5	0	0	0	0	6	0	11			acetylcholine	0.740276
LAL034	0	0	0	0	0	0	0	0	0	0	0	0	0	0	0	0	0	0	0	0	0	0	0	0	0	14	0	0	0	8	0	22	SS32230	1	acetylcholine	0.79393
LAL037	0	0	0	0	0	0	0	13	0	0	0	0	0	0	0	0	0	0	0	0	0	0	0	0	0	0	0	0	0	0	0	13		1	acetylcholine	0.61596
LAL038	0	0	0	0	0	0	0	0	0	0	0	0	0	0	0	0	0	0	0	0	0	0	0	0	0	0	0	0	0	8	0	8		1	acetylcholine	0.682635
LAL063	0	0	0	0	0	0	0	0	0	0	0	0	0	0	0	0	0	0	0	0	0	0	0	0	0	0	7	0	0	0	0	7			gaba	0.769231
LAL077	0	0	0	0	0	0	0	0	0	0	0	0	0	0	0	0	0	0	5	0	0	0	0	0	0	15	0	0	0	0	0	20			gaba	0.831395
LAL079	0	0	0	0	0	0	0	0	0	0	0	0	0	0	0	0	0	0	0	0	0	0	0	0	0	6	0	0	0	0	0	6			gaba	0.827692
LAL080	0	0	0	0	0	0	0	0	0	0	0	0	0	0	0	0	0	0	0	0	0	0	0	0	0	6	0	0	0	0	0	6		1	gaba	0.8431
LAL100	0	0	0	0	0	0	0	0	0	0	11	0	0	0	0	0	0	0	99	49	0	0	0	0	0	0	0	0	0	0	0	159		1	gaba	0.816901
LAL110	0	0	0	0	0	0	0	0	0	0	0	0	0	0	0	0	0	0	0	0	0	0	0	24	56	148	0	0	0	0	0	228		1	acetylcholine	0.454111
LAL112	0	0	0	0	0	0	0	0	0	0	0	0	0	0	0	0	0	0	0	0	0	0	0	0	0	12	0	0	0	0	0	12			gaba	0.733081
LAL114	0	0	6	0	0	0	11	0	0	0	0	0	10	0	0	0	0	0	0	0	0	0	0	0	0	0	0	0	0	0	0	27			acetylcholine	0.635253
LAL129	0	0	0	0	0	0	0	0	0	0	0	0	0	0	0	0	0	0	0	0	0	0	0	0	63	0	0	0	0	0	0	63		1	acetylcholine	0.655065
LAL137	0	6	0	0	0	0	0	0	0	0	0	0	0	0	0	0	0	0	55	0	0	0	0	0	15	0	0	0	0	0	0	76		1	acetylcholine	0.825187
LAL154	0	0	0	0	0	0	0	0	0	0	0	0	0	0	0	0	0	0	193	0	0	0	0	64	262	134	0	0	32	0	0	685		1	acetylcholine	0.524398
LAL159	0	0	0	0	0	0	0	0	0	0	0	0	0	0	0	0	0	0	0	0	0	0	0	0	0	27	0	0	0	0	0	27		1	acetylcholine	0.880895
LAL185	0	0	0	0	0	0	0	0	0	0	0	0	0	0	8	0	0	0	0	0	0	0	0	0	150	0	0	0	0	0	0	158		1	acetylcholine	0.582843
LAL186	0	0	0	0	0	0	0	0	0	0	0	12	0	0	0	0	0	0	0	0	0	0	0	0	0	0	0	0	0	0	0	12			acetylcholine	0.782516
LAL191	0	0	0	0	0	0	0	0	0	0	0	0	0	0	0	0	0	0	0	0	0	0	0	0	36	0	0	0	0	0	0	36			acetylcholine	0.684348
LAL192	0	0	0	0	0	0	0	0	0	0	0	0	0	0	0	0	0	0	0	0	0	0	0	0	25	0	0	0	0	0	0	25			acetylcholine	0.682701
LC33a	0	0	0	0	0	0	0	0	0	0	0	0	0	0	0	0	0	0	7	0	0	0	0	0	0	0	0	0	0	0	0	7			glutamate	0.766781
NPFP1	0	0	0	0	0	0	0	0	0	0	0	0	0	0	0	0	0	0	0	0	0	0	0	0	0	0	0	0	0	5	0	5			acetylcholine	0.300429
OA-VPM3	0	0	0	0	0	0	0	0	0	0	0	0	0	0	5	17	25	5	0	0	0	0	0	6	0	0	15	0	5	132	0	210	SS81068	1	octopamine	0.902291
OA-VPM4	0	0	0	0	0	0	0	0	0	5	0	0	0	0	0	0	0	0	0	0	0	0	0	9	5	0	0	0	0	0	0	19	SS01217	1	octopamine	0.872063
OA-VUMa2	0	0	0	0	0	0	0	0	0	0	0	0	0	0	0	0	0	0	0	0	0	0	0	0	0	0	0	0	0	28	5	33	SS48794		octopamine	0.776389
OA-VUMa6	0	0	0	0	0	0	0	0	0	0	0	0	0	0	0	0	0	0	0	0	0	0	0	0	0	0	0	0	0	11	7	18		1	octopamine	0.832423
OA-VUMa7	0	0	0	0	0	0	0	0	0	0	0	0	0	0	0	0	0	0	0	0	0	0	0	0	0	0	0	0	0	17	8	25	SS48816	1	octopamine	0.832667
PAL02	38	6	0	0	0	0	0	0	0	0	0	0	0	0	0	0	0	0	0	0	0	0	0	0	0	0	0	0	0	0	0	44		1	dopamine	0.704271
PFR_b	0	0	0	0	0	0	0	0	0	0	0	0	0	0	0	0	0	0	0	9	0	0	0	0	0	0	0	0	0	0	0	9			acetylcholine	0.31719
PLP001	0	0	0	0	0	0	0	0	0	0	0	0	0	0	0	0	0	0	0	0	0	0	0	0	0	0	0	0	0	8	0	8		1	gaba	0.854219
PLP008	6	0	0	0	0	0	0	0	0	0	0	0	0	0	0	0	0	0	0	0	0	0	0	0	0	0	0	0	0	0	0	6			glutamate	0.657328
PLP030	0	0	0	0	0	0	0	0	0	0	0	0	0	0	0	0	0	0	0	0	0	0	0	0	0	0	0	0	0	0	10	10			dopamine	0.609122
PLP032	0	0	0	0	0	0	0	0	0	0	0	0	0	0	0	0	0	0	0	0	0	0	0	0	0	0	0	0	0	0	15	15			acetylcholine	0.80271
PLP042_a	0	0	0	0	0	0	5	13	0	0	0	0	0	0	0	0	0	0	0	0	0	0	0	0	0	0	0	0	0	0	0	18			glutamate	0.798122
PLP042_c	0	0	0	0	0	0	8	29	0	0	0	0	0	0	0	0	0	0	0	0	0	0	0	0	0	0	0	0	0	0	0	37			glutamate	0.731132
PLP055	0	0	0	0	0	0	0	0	0	0	0	0	0	0	0	0	0	0	0	0	0	0	0	0	0	0	0	0	0	0	6	6		1	acetylcholine	0.826825
PLP057	0	0	0	0	0	0	0	0	0	0	0	0	0	0	0	0	0	0	0	0	0	0	0	0	0	0	0	0	0	0	5	5			acetylcholine	0.830325
PLP058	0	0	0	0	0	0	0	0	0	0	0	0	0	0	0	0	0	0	0	0	0	0	0	0	0	0	0	0	0	0	6	6			acetylcholine	0.894737
PLP065	0	0	0	0	0	0	0	0	0	0	0	0	0	0	0	0	0	0	0	0	0	0	0	0	0	0	0	0	0	8	0	8			acetylcholine	0.951941
PLP091	0	0	0	0	0	0	0	0	0	0	0	0	0	0	0	0	0	0	0	0	0	0	0	0	0	0	0	0	0	0	9	9			acetylcholine	0.951552
PLP130	0	0	0	0	0	0	0	0	0	0	0	0	0	0	0	0	0	0	0	0	0	0	0	0	0	0	0	0	0	61	9	70		1	acetylcholine	0.900484
PLP153	0	0	0	0	0	0	0	0	0	0	0	0	0	0	0	0	0	0	0	0	0	0	0	0	0	0	0	0	0	7	0	7			acetylcholine	0.91062
PLP161	0	0	0	0	0	0	0	0	0	0	0	0	0	0	0	0	0	0	11	23	0	0	0	0	0	11	0	0	0	0	0	45		1	acetylcholine	0.476562
PLP187	0	0	0	0	0	0	0	0	0	0	0	0	0	0	0	0	0	0	0	0	0	0	0	0	0	8	0	0	0	0	0	8			acetylcholine	0.748663
PLP218	0	0	0	0	0	0	0	0	0	0	0	0	0	0	0	0	0	0	0	0	0	0	0	0	0	0	0	0	0	19	0	19			glutamate	0.772575
PLP246	0	0	0	0	0	0	0	0	0	0	0	0	0	0	0	0	0	0	0	0	0	0	0	0	0	0	0	0	0	5	0	5			acetylcholine	0.855912
PLP250	0	0	0	0	0	0	0	0	0	0	0	0	0	0	0	0	0	0	0	0	0	0	0	0	0	0	0	0	0	22	0	22			gaba	0.875425
PLP251	0	0	0	0	0	0	0	0	0	0	0	0	0	0	0	0	0	0	0	0	0	0	0	0	0	0	0	0	0	16	0	16		1	acetylcholine	0.905895
PPL107	0	0	10	7	0	0	25	42	21	0	5	10	0	0	0	0	0	0	0	0	11	0	0	5	5	10	15	8	0	12	0	186		1	dopamine	0.499702
PPL108	0	0	0	0	0	0	0	0	0	0	0	0	0	0	0	0	0	0	0	0	0	0	0	0	0	5	0	0	0	0	0	5		1	dopamine	0.421369
PPL203	0	0	0	0	0	0	0	0	0	0	0	0	0	0	0	0	0	0	0	0	0	0	0	0	0	0	0	0	0	8	0	8	MB583B		dopamine	0.589755
PPM1201	0	0	0	0	0	0	0	0	0	0	0	0	0	0	0	0	0	0	0	0	0	0	0	0	0	0	0	0	0	0	15	15		1	dopamine	0.642045
PS119	0	0	0	0	0	0	0	0	0	0	0	0	0	0	0	0	0	0	0	0	0	0	0	0	0	0	0	0	0	36	11	47			acetylcholine	0.903953
PS121	0	0	0	0	0	0	0	0	0	0	0	0	0	0	0	0	0	0	0	0	0	0	0	0	0	0	0	0	0	0	30	30			acetylcholine	0.896259
PS122	0	0	0	0	0	0	0	0	0	0	0	0	0	0	0	0	0	0	0	0	0	0	0	0	0	0	0	0	0	0	15	15			acetylcholine	0.85658
SIFa	0	0	0	0	26	0	0	0	0	0	0	0	0	0	0	0	0	0	0	0	0	0	0	0	0	0	0	0	0	0	0	26			octopamine	0.522843
SIP003_a	0	0	0	0	0	0	0	0	0	0	0	0	0	0	0	0	0	0	0	0	0	0	0	0	0	17	0	0	0	0	0	17		1	acetylcholine	0.632224
SIP003_b	0	0	0	0	0	0	0	0	0	0	0	11	0	0	0	0	0	0	0	0	0	0	0	0	0	6	0	0	0	0	0	17			acetylcholine	0.695364
SIP007	0	0	0	0	0	0	0	0	0	0	0	0	0	0	0	0	0	0	0	0	0	0	0	0	0	0	0	5	0	0	0	5		1	glutamate	0.832117
SIP009	0	0	0	0	0	0	0	0	0	0	0	5	0	0	0	0	0	0	0	0	0	0	0	0	0	0	0	5	0	0	0	10			glutamate	0.910112
SIP010	0	0	0	0	0	0	0	10	0	0	0	38	0	0	0	0	0	0	0	0	0	0	0	0	0	0	0	0	0	0	0	48		1	glutamate	0.926874
SIP011	0	0	0	0	0	0	0	40	0	0	0	0	0	0	0	0	0	0	0	0	0	0	0	0	0	0	0	0	0	0	0	40		1	glutamate	0.870518
SIP014	0	0	0	0	0	0	0	13	0	0	0	0	0	0	0	0	0	0	0	0	0	0	0	0	0	0	0	0	0	0	0	13			glutamate	0.865471
SIP015	0	0	6	0	0	0	0	0	0	0	0	0	0	0	0	0	28	0	0	0	0	0	0	0	0	0	32	0	0	0	0	66		1	glutamate	0.833135
SIP016	0	0	0	0	0	0	5	28	0	0	0	0	0	0	0	0	6	0	0	0	0	0	0	0	0	0	6	0	0	0	0	45		1	glutamate	0.818985
SIP025	0	0	0	0	0	0	0	0	0	0	0	0	0	0	0	0	0	0	0	0	0	0	0	6	0	0	0	0	0	0	0	6			acetylcholine	0.604278
SIP026	0	0	0	0	0	0	0	0	0	0	0	0	0	0	0	27	61	0	0	0	0	0	0	0	0	0	0	0	0	0	0	88		1	glutamate	0.83956
SIP027	0	0	0	0	0	0	0	0	0	0	0	0	0	0	0	0	0	0	0	0	0	0	0	20	0	10	0	47	0	0	0	77			gaba	0.728938
SIP028	0	0	0	0	0	0	5	0	0	0	0	0	0	0	0	0	0	0	0	0	0	0	0	43	0	5	0	42	8	0	0	103		1	gaba	0.755968
SIP029	0	0	5	0	0	0	0	0	0	0	11	0	0	0	0	0	0	0	0	0	0	0	0	0	0	0	5	0	0	0	0	21		1	acetylcholine	0.71796
SIP030	0	0	0	0	0	0	0	0	0	0	0	0	0	0	0	0	0	0	8	0	0	0	0	34	0	10	0	161	67	0	0	280		1	acetylcholine	0.531856
SIP032	0	0	0	0	0	0	0	0	0	0	0	0	0	0	0	0	0	0	0	0	0	0	0	0	0	0	0	0	0	5	0	5			acetylcholine	0.73516
SIP038	0	0	0	0	0	0	0	0	0	0	0	0	0	0	0	0	0	0	0	0	0	0	0	0	0	0	129	0	0	0	0	129			glutamate	0.903226
SIP040	0	0	0	0	0	0	0	0	0	0	0	0	0	0	0	0	7	0	0	0	0	0	0	0	0	0	5	0	0	0	0	12			glutamate	0.788955
SIP041	0	0	0	0	0	0	0	0	0	0	0	0	0	0	0	0	0	0	0	0	0	0	0	0	0	0	0	0	0	6	0	6	SS32226		glutamate	0.887273
SIP042_a	0	0	0	0	0	0	0	0	0	0	0	0	0	0	0	0	0	0	0	0	0	0	0	0	0	0	48	0	0	0	0	48		1	glutamate	0.876404
SIP043	0	0	0	0	0	0	0	0	0	0	0	0	0	0	0	0	0	0	0	0	0	0	0	6	0	0	0	0	0	8	0	14			glutamate	0.901235
SIP044	0	0	0	0	0	0	0	0	0	0	0	0	0	0	0	0	0	0	0	0	0	0	0	14	0	0	0	0	0	23	0	37	SS32226		glutamate	0.864341
SIP046	0	0	0	0	0	0	0	0	0	0	0	0	0	0	0	22	12	0	0	0	0	0	0	0	0	0	0	0	0	0	0	34			glutamate	0.878641
SIP048	0	0	0	0	0	0	0	0	0	0	0	0	0	0	0	0	0	0	0	0	0	0	0	0	0	0	0	5	0	0	0	5			acetylcholine	0.809111
SIP049	0	0	0	0	0	0	0	0	0	0	0	0	0	0	0	0	0	0	0	0	0	0	0	0	7	0	0	0	0	0	0	7	SS83861	1	acetylcholine	0.697211
SIP051	0	0	0	0	0	0	0	0	0	0	0	0	0	0	0	0	5	0	0	0	0	0	0	0	0	0	9	15	0	0	0	29			acetylcholine	0.840246
SIP053	0	5	0	0	0	0	0	0	0	0	0	0	0	0	0	0	0	0	0	0	0	0	0	0	0	26	0	11	0	107	6	155		1	acetylcholine	0.70942
SIP054	0	0	0	0	0	0	0	0	0	0	0	0	0	0	0	0	0	0	0	0	0	0	0	0	0	0	0	0	6	0	0	6		1	acetylcholine	0.727273
SIP057	0	0	0	0	0	0	0	0	0	0	0	0	0	0	0	0	0	0	0	0	0	0	0	5	0	0	6	8	5	0	0	24			acetylcholine	0.570248
SIP064	0	0	0	0	0	0	0	0	0	0	0	5	8	0	0	0	0	0	0	0	0	0	0	0	5	0	0	0	0	0	0	18		1	acetylcholine	0.790875
SIP065	0	0	7	0	5	0	0	0	0	0	0	0	0	0	0	0	0	0	0	0	0	0	0	0	0	0	0	0	0	0	0	12	SS83894		glutamate	0.867617
SIP066	0	0	0	0	0	0	0	0	0	0	0	0	0	0	0	0	0	0	0	0	0	0	0	11	0	0	0	0	0	0	0	11		1	glutamate	0.91404
SIP067	0	0	0	0	0	0	0	0	0	0	0	6	0	0	0	0	0	0	0	0	0	0	0	0	0	0	0	0	0	24	0	30		1	acetylcholine	0.685246
SIP068	0	0	0	0	0	0	0	0	0	0	0	0	0	0	0	0	0	0	0	0	0	0	0	0	0	0	5	0	13	0	0	18		1	acetylcholine	0.373333
SIP069	0	0	0	0	0	0	0	0	0	0	0	0	0	0	0	6	0	0	0	0	0	0	0	0	0	0	0	0	0	0	0	6		1	acetylcholine	0.499155
SIP070	0	0	31	0	0	0	0	0	0	0	0	0	0	0	0	0	0	0	0	0	0	0	0	23	5	0	40	0	35	0	0	134		1	acetylcholine	0.481373
SIP071	0	0	0	0	0	0	0	0	0	0	0	0	0	0	0	6	0	0	0	0	0	0	0	0	0	0	129	0	0	0	0	135		1	acetylcholine	0.501892
SIP072	0	0	0	0	0	0	0	0	0	0	0	0	0	0	0	0	0	0	0	0	0	0	0	0	0	0	107	0	0	0	0	107		1	acetylcholine	0.506711
SIP074	0	0	0	0	0	0	0	0	0	0	0	0	0	0	0	6	0	0	0	0	0	0	0	0	0	0	0	0	0	6	0	12		1	acetylcholine	0.587666
SIP075	0	0	0	0	0	0	0	0	0	0	0	0	0	0	0	0	0	0	0	0	0	0	0	0	0	0	0	5	0	0	0	5			dopamine	0.472441
SIP082	0	0	0	0	0	0	0	0	0	0	0	0	0	0	0	0	6	0	0	0	0	0	0	0	0	0	0	0	0	0	0	6			acetylcholine	0.575419
SIP083	0	0	0	0	0	0	0	0	0	0	0	0	0	0	0	0	0	0	0	0	0	0	0	7	0	0	0	0	0	0	0	7			acetylcholine	0.517857
SIP086	0	0	0	0	0	0	0	0	0	0	0	0	0	0	0	0	0	0	0	0	0	0	0	0	0	0	0	0	0	10	0	10			glutamate	0.7492
SIP087	0	0	0	0	0	0	10	24	0	0	0	0	0	0	0	0	0	0	0	0	10	0	0	0	0	21	43	0	0	22	0	130		1	dopamine	0.397988
SIP088	0	0	0	0	12	0	0	0	0	0	0	0	0	0	0	0	16	0	0	0	0	0	0	0	0	0	0	0	0	0	0	28		1	acetylcholine	0.851648
SIP090	0	0	0	0	0	0	30	30	0	0	0	0	0	0	0	0	0	0	0	0	0	0	0	0	0	0	0	0	0	0	0	60		1	acetylcholine	0.962372
SLP003	0	0	0	0	0	0	0	0	0	0	0	0	0	0	0	0	0	0	0	0	0	0	0	0	0	0	0	0	0	12	0	12			gaba	0.841835
SLP011	0	0	0	0	0	0	0	0	0	0	0	0	0	0	0	0	10	0	0	0	0	0	0	0	0	0	0	0	0	0	0	10			glutamate	0.811518
SLP015_c	0	0	0	0	0	0	0	0	0	0	0	0	0	0	0	6	0	0	0	0	0	0	0	0	0	0	0	0	0	0	0	6			glutamate	0.797048
SLP015_e	0	0	0	0	23	0	0	0	0	0	0	0	0	0	0	0	0	0	0	0	0	0	0	0	0	0	0	0	0	0	0	23			glutamate	0.696386
SLP018	0	0	0	0	83	0	0	0	0	0	0	0	0	0	0	0	0	0	0	0	0	0	0	0	0	0	0	0	0	0	0	83			glutamate	0.771396
SLP021	0	0	0	0	0	0	0	0	0	0	0	0	0	0	0	0	0	0	0	0	0	0	0	0	0	0	0	10	0	0	0	10			glutamate	0.780585
SLP023	0	0	0	0	0	0	0	0	0	0	0	0	0	0	0	0	0	0	0	0	0	0	0	0	0	0	0	0	0	13	0	13			glutamate	0.576271
SLP036	0	0	0	0	21	0	0	0	0	0	0	0	0	0	0	0	0	0	0	0	0	0	0	0	0	0	0	0	0	0	0	21			acetylcholine	0.884173
SLP043	0	0	0	0	6	0	0	0	0	0	0	0	0	0	0	0	0	0	0	0	0	0	0	0	0	0	0	0	0	0	0	6			acetylcholine	0.643145
SLP044_a	0	0	0	0	0	0	0	0	0	0	0	0	0	0	0	7	0	0	0	0	0	0	0	0	0	0	0	0	0	0	0	7			acetylcholine	0.810811
SLP047	0	0	0	0	6	0	0	0	0	0	0	0	0	0	0	0	0	0	0	0	0	0	0	0	0	0	0	0	6	0	0	12		1	acetylcholine	0.904573
SLP049	0	0	0	0	0	0	0	0	0	0	0	0	0	0	0	0	0	0	0	0	0	0	0	0	0	0	0	0	0	50	0	50			acetylcholine	0.814664
SLP056	0	0	0	0	0	0	0	0	0	0	0	0	0	0	0	0	0	0	0	0	0	0	0	0	0	0	0	0	0	6	0	6			gaba	0.898029
SLP057	0	0	0	0	0	0	0	0	0	0	0	0	0	0	0	0	0	0	0	0	0	0	0	0	0	0	0	0	0	5	0	5			gaba	0.938117
SLP060	0	0	0	0	0	0	0	0	0	0	0	0	0	0	0	0	0	17	0	0	0	0	0	0	0	0	0	0	0	0	0	17			gaba	0.854606
SLP071	0	0	0	0	5	0	0	0	0	0	0	0	0	0	0	0	0	0	0	0	0	0	0	0	0	0	0	0	0	0	0	5			glutamate	0.884368
SLP073	0	0	0	0	0	0	0	0	0	0	0	0	0	0	0	0	0	0	0	0	0	0	0	6	0	0	0	0	90	0	0	96			acetylcholine	0.89372
SLP099	0	0	0	0	0	0	0	0	0	0	0	0	0	0	0	0	0	37	0	0	0	0	0	0	0	0	0	0	0	0	0	37			glutamate	0.808219
SLP101	0	0	0	0	0	0	0	0	0	0	0	0	0	0	0	0	0	0	0	0	0	0	0	0	0	0	0	15	0	0	0	15			glutamate	0.671533
SLP102	0	0	0	0	0	0	0	0	0	0	0	0	0	0	0	0	0	0	0	0	0	0	0	0	0	0	0	10	0	0	0	10			glutamate	0.684492
SLP103	0	0	0	0	0	0	0	0	0	0	0	0	0	0	0	0	0	0	0	0	0	0	0	0	0	0	0	56	0	0	0	56			glutamate	0.732087
SLP112	0	0	0	0	0	0	0	0	0	0	0	0	0	0	0	0	0	0	0	0	0	0	0	0	0	0	0	0	7	0	0	7			acetylcholine	0.6
SLP113	0	0	0	0	0	0	0	0	0	0	0	0	0	0	0	0	0	0	0	0	0	0	0	0	0	0	0	0	7	0	0	7		1	acetylcholine	0.668329
SLP129_a	0	0	0	0	0	0	0	0	0	0	0	0	0	0	0	0	5	33	0	0	0	0	0	10	0	0	0	0	0	0	0	48		1	dopamine	0.48855
SLP129_b	0	0	0	0	0	0	0	0	0	0	0	0	0	0	0	0	0	73	0	0	0	0	0	5	0	0	0	0	0	0	0	78		1	dopamine	0.611301
SLP129_c	6	0	9	0	0	0	0	0	0	0	0	0	0	0	0	0	0	12	0	0	0	0	0	6	0	0	29	0	0	0	0	62			acetylcholine	0.688843
SLP135	0	15	0	0	0	0	5	0	0	0	0	0	0	0	0	0	0	63	0	0	0	0	0	0	0	0	0	0	0	0	0	83			glutamate	0.853333
SLP144	0	0	0	0	0	0	0	0	0	0	0	0	0	0	0	0	0	5	0	0	0	0	0	0	0	0	0	0	0	0	0	5			glutamate	0.878669
SLP149	0	0	0	0	0	0	0	0	0	0	0	0	0	0	0	0	5	0	0	0	0	0	0	0	0	0	0	0	0	0	0	5		1	acetylcholine	0.581028
SLP150	0	0	0	0	0	0	0	0	0	0	0	0	0	0	0	0	0	0	0	0	0	0	0	0	0	0	0	0	0	5	0	5			acetylcholine	0.693069
SLP152	0	0	0	0	0	0	0	0	0	0	0	0	0	0	0	0	16	0	0	0	0	0	0	5	0	0	0	0	0	0	0	21			acetylcholine	0.838496
SLP155	0	0	0	0	0	0	0	0	0	0	0	0	0	0	0	0	0	5	0	0	0	0	0	0	0	0	0	0	0	0	0	5			acetylcholine	0.819113
SLP156	0	0	0	0	0	0	0	0	0	0	0	0	0	0	0	0	0	0	0	0	0	0	0	0	0	0	0	0	0	98	0	98			acetylcholine	0.833506
SLP157	15	0	0	0	0	7	0	0	0	0	0	0	0	0	0	0	0	0	0	0	0	0	0	0	0	0	0	0	0	0	0	22			acetylcholine	0.853828
SLP158	0	0	0	0	0	0	0	0	0	0	0	0	0	0	0	0	0	0	0	0	0	0	0	0	0	0	0	0	0	12	0	12			acetylcholine	0.698413
SLP159	0	0	0	0	0	0	0	0	0	0	0	0	0	0	0	0	0	0	0	0	0	0	0	0	0	0	0	0	0	5	0	5			acetylcholine	0.708583
SLP160	0	0	0	0	0	0	0	0	0	0	0	0	0	0	0	0	5	0	0	0	0	0	0	0	0	0	0	0	0	18	0	23			acetylcholine	0.708716
SLP161	0	0	0	0	0	0	0	0	0	0	0	0	0	0	0	0	0	0	0	0	0	0	0	0	0	0	0	0	0	41	0	41			acetylcholine	0.739216
SLP162	0	0	0	0	0	0	0	0	0	0	0	0	0	0	0	0	0	0	0	0	0	0	0	0	0	0	0	0	0	54	0	54			acetylcholine	0.881637
SLP163	5	0	0	0	0	5	0	0	0	0	0	0	0	0	0	0	0	0	0	0	0	0	0	0	0	0	0	0	0	158	0	168			acetylcholine	0.84121
SLP164_a	0	0	0	0	0	0	0	0	0	0	0	0	0	0	0	0	0	0	0	0	0	0	0	0	0	0	0	0	0	17	0	17			acetylcholine	0.767241
SLP171	0	0	0	0	0	0	0	0	0	0	0	0	0	0	0	0	0	0	0	0	0	0	0	0	0	0	0	0	0	26	0	26			glutamate	0.705287
SLP172	0	0	0	0	0	0	0	0	0	0	0	0	0	0	0	0	0	0	0	0	0	0	0	0	0	0	0	0	0	6	0	6			glutamate	0.829861
SLP175	0	0	0	0	0	5	0	0	0	0	0	0	0	0	0	0	0	0	0	0	0	0	0	0	0	0	0	0	0	5	0	10			glutamate	0.818653
SLP176	0	0	0	0	40	0	0	0	0	0	0	0	0	0	0	0	21	0	0	0	0	0	0	0	0	0	0	0	0	0	0	61		1	glutamate	0.827946
SLP178	0	0	0	0	9	0	0	0	0	0	0	0	0	0	0	0	0	0	0	0	0	0	0	0	0	0	0	0	0	0	0	9			glutamate	0.775665
SLP180	0	0	0	0	0	0	0	0	0	0	0	0	0	0	0	5	0	0	0	0	0	0	0	0	0	0	0	0	0	0	0	5			glutamate	0.758389
SLP191	0	0	0	0	22	0	0	0	0	0	0	0	0	0	0	0	0	0	0	0	0	0	0	0	0	0	0	0	0	5	0	27		1	glutamate	0.718499
SLP193_a	0	0	0	0	0	0	0	0	0	0	0	0	0	0	0	0	0	0	0	0	0	0	0	0	0	0	0	0	0	5	0	5			glutamate	0.863388
SLP193_b	0	0	0	0	0	0	0	0	0	0	0	0	0	0	0	0	7	0	0	0	0	0	0	0	0	0	0	0	0	0	0	7			glutamate	0.837838
SLP195	0	0	0	0	11	0	0	0	0	0	0	0	0	0	0	0	0	0	0	0	0	0	0	0	0	0	0	0	0	0	0	11			glutamate	0.732852
SLP198	0	0	0	0	0	0	0	0	0	0	0	0	0	0	0	11	0	0	0	0	0	0	0	0	0	0	0	0	0	0	0	11			glutamate	0.758964
SLP200	0	0	0	0	0	0	0	0	0	0	0	0	0	0	0	0	14	0	0	0	0	0	0	0	0	0	0	0	0	0	0	14			glutamate	0.788945
SLP234	0	0	0	0	10	5	0	0	0	0	0	0	0	0	0	5	45	0	0	0	0	0	0	0	0	0	0	0	0	0	0	65		1	acetylcholine	0.952158
SLP237	0	0	0	0	0	0	0	0	0	0	0	0	0	0	0	0	0	0	0	0	0	0	0	0	0	0	0	0	0	17	0	17			acetylcholine	0.945148
SLP240_a	0	0	0	0	0	0	0	0	0	0	0	0	0	0	0	0	0	0	0	0	0	0	0	0	0	0	0	0	0	5	0	5			acetylcholine	0.44918
SLP240_b	0	0	0	0	0	0	0	0	0	0	0	0	0	0	0	0	0	0	0	0	0	0	0	0	0	0	0	0	0	6	0	6			dopamine	0.475751
SLP241	0	0	0	0	0	0	0	0	0	0	0	0	0	0	0	0	0	0	0	0	0	0	0	0	0	0	0	0	0	6	0	6			acetylcholine	0.593695
SLP242	0	0	0	0	0	0	0	0	0	0	0	0	0	0	0	0	0	0	0	0	26	0	0	0	0	0	0	0	0	0	0	26		1	acetylcholine	0.697168
SLP244	0	0	0	0	0	0	0	0	0	0	0	0	0	0	0	6	60	0	0	0	0	0	0	0	0	0	0	0	0	12	0	78			acetylcholine	0.752
SLP247	0	0	0	0	0	0	0	0	0	8	0	11	0	0	5	0	0	0	0	0	0	0	0	0	0	0	0	0	0	0	0	24			acetylcholine	0.490752
SLP259	0	0	0	0	0	0	0	0	0	0	0	0	0	0	0	5	0	0	0	0	0	0	0	0	0	0	0	0	0	0	0	5			glutamate	0.718522
SLP278	0	0	0	0	0	0	0	0	0	0	0	0	0	0	0	0	0	0	0	0	0	0	0	6	0	0	0	0	0	0	0	6			acetylcholine	0.608974
SLP279	7	0	0	0	0	0	0	0	0	0	0	0	0	0	0	0	0	0	0	0	0	0	0	0	0	0	0	0	0	5	0	12			glutamate	0.784185
SLP280	0	0	0	0	0	0	0	0	0	0	0	0	0	0	0	12	47	0	0	0	0	0	0	0	0	0	0	0	0	0	0	59		1	glutamate	0.702381
SLP281	0	0	0	0	0	0	0	0	0	0	0	0	0	0	0	0	0	0	0	0	0	0	0	0	0	0	0	9	0	0	0	9			glutamate	0.704036
SLP288	0	0	0	0	0	0	0	0	0	0	0	0	0	0	0	0	0	0	0	0	0	0	0	0	0	0	0	0	0	13	0	13			glutamate	0.839952
SLP304	0	0	0	0	0	0	0	0	0	0	0	0	0	0	0	0	0	0	0	0	0	0	0	5	0	0	0	0	0	0	11	16			acetylcholine	0.737041
SLP321	0	0	0	0	21	0	0	0	0	0	0	0	0	0	0	0	0	0	0	0	0	0	0	0	0	0	0	0	0	65	0	86			acetylcholine	0.910909
SLP328	0	0	0	0	0	0	0	0	0	0	0	0	0	0	0	0	0	0	0	0	0	0	0	0	0	0	0	0	0	26	0	26			acetylcholine	0.656463
SLP330	0	0	0	0	0	0	0	0	0	0	0	0	0	0	0	0	0	0	0	0	0	0	0	0	9	0	0	0	0	9	0	18			acetylcholine	0.473404
SLP331	0	0	0	0	0	0	0	0	0	0	0	0	0	0	0	0	0	0	0	0	0	0	0	0	0	0	14	0	0	5	0	19		1	acetylcholine	0.843972
SLP369	0	0	0	0	5	0	0	0	0	0	0	0	0	0	0	0	0	0	0	0	0	0	0	0	0	0	0	0	0	0	0	5			acetylcholine	0.741688
SLP376	0	0	0	0	0	0	0	0	0	0	0	0	0	0	0	0	5	0	0	0	0	0	0	0	0	0	0	0	0	0	0	5		1	glutamate	0.775769
SLP377	0	0	0	0	5	0	0	0	0	0	0	0	0	0	0	0	0	0	0	0	0	0	0	0	0	0	0	0	0	0	0	5			glutamate	0.620253
SLP378	0	0	0	0	0	0	0	0	0	0	0	0	0	0	0	0	0	0	0	0	0	0	0	0	0	0	0	0	0	5	0	5			glutamate	0.860236
SLP388	0	0	0	0	29	0	0	0	0	0	0	0	0	0	0	19	7	0	0	0	0	0	0	0	0	0	0	0	0	0	0	55	SS70178	1	acetylcholine	0.682391
SLP389	0	0	0	0	0	0	0	0	0	0	0	0	0	0	0	0	0	0	0	0	0	0	0	12	0	0	0	0	0	0	0	12		1	dopamine	0.433063
SLP390	0	0	0	0	0	0	6	0	0	0	0	0	8	0	0	0	0	0	0	0	0	0	0	0	0	0	0	0	0	0	0	14			dopamine	0.790514
SLP396	0	0	0	0	0	0	0	0	0	0	0	0	0	0	0	0	0	0	0	0	0	0	0	29	0	0	0	9	22	0	0	60		1	acetylcholine	0.570248
SLP399	0	0	5	0	0	0	0	0	0	0	0	0	0	0	0	0	0	0	0	0	0	0	0	0	0	0	0	0	0	0	0	5	SS67254		dopamine	0.632319
SLP400	0	0	0	0	0	0	0	0	0	0	0	0	0	0	0	0	0	55	0	0	0	0	0	0	0	0	0	0	0	0	0	55	SS33917	1	acetylcholine	0.59589
SLP404	0	0	0	0	0	0	0	0	0	0	0	0	0	0	0	0	53	0	0	0	0	0	0	0	0	0	0	0	0	0	0	53			acetylcholine	0.854772
SLP405_c	0	0	0	0	0	0	0	0	0	0	0	0	0	0	0	0	0	0	0	0	0	0	0	0	0	0	0	5	0	7	0	12	SS32263		acetylcholine	0.450413
SLP407	0	0	0	0	0	0	0	0	0	0	0	0	0	0	0	0	0	0	0	0	0	0	0	5	0	0	0	6	0	0	0	11			acetylcholine	0.580311
SLP422	0	0	0	0	0	0	0	0	0	0	0	0	0	0	0	0	6	0	0	0	0	0	0	0	0	0	0	0	0	0	0	6			dopamine	0.478852
SLP423	0	0	0	0	13	0	0	0	0	0	0	0	0	0	0	0	29	0	0	0	0	0	0	0	0	0	0	0	0	20	0	62			acetylcholine	0.781646
SLP424	0	0	0	0	6	0	0	0	0	0	0	0	0	0	0	0	5	0	0	0	0	0	0	0	0	0	0	0	0	0	0	11			acetylcholine	0.768683
SLP426	0	0	0	0	5	0	0	0	0	0	0	0	0	0	0	0	0	0	0	0	0	0	0	0	0	0	0	0	0	0	0	5			acetylcholine	0.717949
SLP432_a	0	0	0	0	0	0	0	0	0	0	0	0	0	0	0	0	0	0	0	0	0	0	0	0	0	0	0	0	0	14	0	14			acetylcholine	0.720379
SLP432_b	0	0	0	0	0	0	0	0	0	0	0	0	0	0	0	0	0	0	0	0	0	0	0	0	0	0	0	0	0	6	0	6			acetylcholine	0.750577
SLP439	0	0	0	0	5	0	0	0	0	0	0	0	0	0	0	33	11	0	0	0	0	0	0	0	0	0	0	0	0	0	0	49		1	acetylcholine	0.581731
SLP440	0	0	0	0	41	0	0	0	0	0	0	0	0	0	0	6	18	0	0	0	0	0	0	0	0	0	0	0	0	0	0	65	SS70178	1	acetylcholine	0.626761
SLP441	0	0	0	0	14	0	0	0	0	0	0	0	0	0	0	20	21	0	0	0	0	0	0	0	0	0	0	0	0	0	0	55			acetylcholine	0.557625
SLP442	0	0	0	0	0	0	0	0	0	0	0	0	0	0	0	0	0	0	0	0	0	0	0	51	0	0	0	0	0	6	0	57			acetylcholine	0.802857
SLP451	0	0	0	0	0	0	11	0	0	0	0	0	0	0	0	0	0	0	0	0	0	0	0	0	0	0	0	0	0	0	0	11			dopamine	0.430868
SLP455	0	0	0	0	0	0	0	0	0	0	0	0	0	0	0	0	0	0	0	0	0	0	0	0	0	0	0	0	8	0	0	8			acetylcholine	0.794521
SLP461	0	0	0	0	0	0	0	0	0	0	0	12	0	0	0	0	8	0	0	0	0	0	0	0	0	0	0	0	0	11	0	31		1	acetylcholine	0.86755
SMP001	0	0	0	0	0	0	0	0	0	0	0	0	0	0	0	21	22	26	0	0	0	0	0	0	0	0	0	0	0	13	0	82			glutamate	0.547993
SMP002	0	0	0	0	0	0	0	0	0	0	0	0	0	0	0	0	0	0	0	19	0	0	0	0	0	0	0	0	0	0	0	19		1	acetylcholine	0.568182
SMP003	8	0	6	0	0	0	0	0	0	0	0	0	0	0	0	0	0	0	0	0	0	0	0	0	0	0	0	0	0	0	0	14		1	acetylcholine	0.694946
SMP004	15	0	0	0	0	0	0	0	0	0	0	0	0	0	0	0	0	0	0	18	0	0	0	0	0	0	0	0	0	0	0	33		1	acetylcholine	0.602041
SMP005	9	0	0	0	0	0	0	0	0	0	0	0	0	0	0	0	0	0	0	0	0	0	0	0	0	0	0	0	0	0	0	9		1	acetylcholine	0.659218
SMP007	0	0	0	0	0	0	0	0	0	0	0	0	0	7	0	0	0	0	0	0	0	0	0	0	0	0	0	0	0	0	0	7			acetylcholine	0.538406
SMP009	0	0	0	0	0	0	0	0	0	0	0	0	0	0	0	0	0	0	0	0	0	0	0	0	0	13	0	0	0	17	0	30		1	acetylcholine	0.552548
SMP010	5	0	0	0	0	0	0	0	0	0	0	7	0	0	0	0	0	0	0	0	0	0	0	0	0	0	0	0	0	0	0	12			glutamate	0.854132
SMP011	0	0	0	0	0	0	0	0	0	0	0	5	0	0	0	0	0	0	6	0	0	0	0	46	5	20	0	0	0	0	0	82	SS48916	1	glutamate	0.881139
SMP012	0	36	0	39	8	0	0	0	61	0	0	0	0	0	0	0	0	0	0	0	0	0	0	0	0	12	15	0	0	115	0	286		1	glutamate	0.898109
SMP015	0	0	0	0	0	0	0	0	0	0	0	0	0	0	0	0	0	0	23	0	0	0	0	0	0	0	0	0	0	0	0	23			acetylcholine	0.854578
SMP023	0	0	0	0	0	0	0	0	0	0	0	0	0	0	0	0	0	0	0	0	0	0	0	0	0	0	0	6	0	0	0	6			glutamate	0.916667
SMP024	0	0	0	0	0	0	0	0	0	0	0	0	0	0	0	0	0	0	0	0	0	0	0	7	64	73	0	0	0	0	0	144			glutamate	0.836268
SMP026	0	0	0	0	0	0	0	0	0	0	0	5	0	0	0	0	0	0	6	0	0	0	0	342	60	46	0	0	117	0	0	576	SS48799	1	acetylcholine	0.608025
SMP027	0	0	0	0	0	0	0	0	0	0	0	0	0	0	0	0	0	0	0	0	0	0	0	44	0	0	0	0	33	0	0	77			glutamate	0.895119
SMP029	5	0	0	0	0	0	0	0	0	0	0	36	0	0	0	0	0	0	0	0	0	0	0	0	0	0	0	0	0	0	0	41			glutamate	0.870968
SMP030	32	0	0	0	0	0	0	6	0	0	0	0	0	0	0	0	0	0	0	8	0	0	0	0	0	0	0	0	0	0	0	46		1	acetylcholine	0.608025
SMP031	0	0	0	0	0	0	5	0	0	0	0	0	0	0	0	0	0	0	0	0	11	0	0	0	0	0	0	0	0	0	0	16		1	acetylcholine	0.660256
SMP032	5	0	5	0	0	0	0	0	0	0	0	0	0	0	0	0	0	0	0	0	0	0	0	0	0	0	0	0	0	0	0	10		1	acetylcholine	0.718254
SMP035	0	0	0	0	0	0	0	0	0	0	0	0	0	0	0	0	0	0	0	0	0	0	0	21	0	0	0	0	0	0	0	21			glutamate	0.766319
SMP048	0	0	7	0	0	0	5	0	0	0	0	0	0	0	0	0	0	0	0	0	0	0	0	0	0	0	0	0	0	0	62	74		1	acetylcholine	0.842734
SMP049	0	0	0	0	0	0	0	0	0	0	0	0	0	0	0	0	0	18	0	0	0	0	0	0	0	0	0	0	0	0	0	18		1	gaba	0.790367
SMP050	76	0	0	0	0	0	0	0	0	0	0	8	5	0	0	0	0	0	0	0	0	0	0	0	0	11	0	0	0	0	0	100			gaba	0.798197
SMP053	0	0	0	0	0	0	0	0	0	0	0	0	0	0	0	0	0	0	129	0	0	0	0	309	203	11	0	0	16	0	0	668			glutamate	0.818272
SMP056	0	0	0	0	0	0	0	0	0	0	0	0	0	0	0	0	0	0	51	0	0	0	0	180	197	159	0	0	43	0	0	630			glutamate	0.803681
SMP058	0	0	0	0	0	0	0	5	6	0	0	0	0	0	0	0	0	0	0	0	0	0	0	0	0	12	0	0	0	0	0	23		1	glutamate	0.865737
SMP059	0	0	0	0	0	0	0	0	0	0	0	0	0	0	0	0	0	0	0	0	0	0	0	0	0	5	0	0	0	0	0	5		1	glutamate	0.816504
SMP060	0	0	0	6	0	0	0	0	0	0	0	0	0	0	0	0	0	0	0	0	0	0	0	0	0	0	0	0	0	0	0	6			glutamate	0.78013
SMP061	8	0	0	0	0	0	0	0	0	0	0	0	0	0	0	0	0	0	0	0	0	0	0	0	0	0	0	0	0	0	0	8			glutamate	0.931741
SMP069	0	0	0	0	0	0	0	0	0	0	0	0	0	0	0	0	0	0	0	0	0	0	0	0	11	0	0	0	0	0	0	11			glutamate	0.887508
SMP070	0	0	0	0	0	0	0	0	0	0	0	0	0	0	0	0	0	0	0	0	0	0	0	6	0	0	0	0	0	0	0	6			glutamate	0.725333
SMP072	0	0	0	0	0	0	0	0	0	0	0	0	0	0	0	0	0	0	0	0	0	0	0	5	0	8	0	0	0	0	0	13			glutamate	0.818182
SMP075	0	0	0	0	0	0	0	0	0	0	0	0	0	0	0	0	0	0	0	0	0	0	0	0	0	0	0	0	0	6	0	6		1	glutamate	0.828326
SMP076	0	0	0	0	0	0	0	0	0	0	0	0	0	0	0	0	0	19	0	0	0	0	0	0	0	0	0	0	0	0	0	19		1	gaba	0.788725
SMP077	69	0	5	0	0	0	0	0	0	0	0	5	0	0	0	0	0	0	0	0	0	0	0	0	0	13	0	0	5	0	0	97		1	gaba	0.788015
SMP078	0	0	0	0	0	0	0	15	0	0	0	0	0	0	0	0	0	0	0	0	0	0	0	0	0	0	0	0	0	0	0	15		1	gaba	0.712057
SMP079	0	0	0	0	0	0	0	0	0	0	0	0	0	0	0	0	0	0	0	0	0	0	0	54	0	10	0	0	5	0	0	69			gaba	0.655263
SMP081	0	0	5	0	0	0	21	0	0	0	0	0	0	12	0	0	0	0	0	0	0	0	0	0	35	0	0	5	0	0	0	78		1	glutamate	0.899368
SMP082	10	0	0	0	0	0	0	0	0	0	0	0	0	0	0	0	0	0	0	0	0	0	0	13	0	5	0	0	82	0	0	110			glutamate	0.904773
SMP084	0	0	0	0	0	0	0	0	0	0	0	0	0	0	0	0	0	0	0	0	0	0	0	262	62	0	0	0	101	0	0	425	SS81054		glutamate	0.908685
SMP085	0	0	0	0	0	0	0	0	0	0	0	0	0	0	0	0	0	0	0	0	0	0	0	0	7	0	0	0	79	0	0	86			glutamate	0.927571
SMP086	0	0	0	0	0	0	0	0	0	0	0	0	0	0	0	0	0	0	0	0	0	0	0	0	0	0	0	106	12	0	0	118		1	glutamate	0.896411
SMP087	0	0	0	0	0	0	0	0	0	0	0	0	0	0	0	0	0	18	0	0	0	0	0	0	0	0	0	58	11	0	0	87			glutamate	0.939743
SMP089	0	0	0	0	0	0	0	0	0	0	0	0	0	0	0	0	0	0	0	0	0	0	0	0	16	23	0	0	0	131	0	170		1	glutamate	0.894807
SMP094	5	0	0	0	0	0	0	0	0	0	0	0	0	0	0	0	0	0	0	0	0	0	0	0	0	0	0	0	0	0	0	5			glutamate	0.691971
SMP108	0	7	160	0	0	8	40	133	0	0	43	0	30	9	8	15	11	6	0	0	0	11	0	0	21	0	0	0	0	7	0	509	SS67221	1	acetylcholine	0.874951
SMP109	0	24	78	0	0	0	49	68	5	9	0	21	23	0	21	0	0	0	0	0	0	5	0	0	21	0	0	0	0	13	0	337		1	acetylcholine	0.792615
SMP110	0	0	0	0	0	0	0	0	0	0	0	0	0	0	0	0	0	0	0	0	0	0	0	0	0	0	0	0	0	13	0	13		1	acetylcholine	0.794613
SMP112	0	0	0	0	0	0	0	0	0	0	0	0	0	0	0	0	0	0	0	0	0	0	0	0	0	0	0	0	0	7	0	7		1	acetylcholine	0.814586
SMP114	0	5	0	0	0	0	53	400	0	0	0	148	223	28	0	0	0	0	0	0	0	0	0	0	8	5	0	0	0	0	0	870		1	glutamate	0.927695
SMP115	0	8	0	0	0	0	175	287	6	0	0	0	0	8	0	0	0	0	0	0	0	0	12	78	7	0	0	0	0	0	0	581		1	glutamate	0.901909
SMP116	0	0	0	0	0	0	0	0	0	0	0	24	0	0	0	0	0	0	64	10	0	0	0	33	23	50	0	6	232	0	0	442		1	glutamate	0.917256
SMP118	0	0	0	0	0	0	0	0	0	0	0	0	0	0	0	0	0	0	0	0	0	0	0	7	0	0	0	0	0	0	0	7			glutamate	0.855172
SMP119	0	0	43	0	0	0	44	35	0	0	0	0	37	12	0	0	0	0	0	0	0	0	0	0	0	0	0	0	0	0	0	171		1	glutamate	0.935428
SMP120	0	0	46	0	0	0	58	38	0	0	0	0	32	5	0	0	0	0	0	0	0	0	0	0	0	0	0	0	0	0	0	179	SS01227	1	glutamate	0.932976
SMP122	0	0	0	0	0	0	0	0	0	13	9	87	9	0	28	0	0	0	0	0	0	0	0	0	0	0	0	0	0	0	0	146			glutamate	0.84505
SMP123	0	0	0	0	0	0	17	0	0	0	0	56	20	0	0	0	0	0	0	0	0	0	0	0	6	0	0	0	0	0	0	99			glutamate	0.893008
SMP124	0	0	0	0	0	0	6	0	0	0	0	38	5	0	0	0	0	0	0	0	0	0	0	5	11	0	0	0	0	0	0	65	SS01227	1	glutamate	0.863804
SMP125	5	0	20	0	0	0	0	6	0	0	0	23	0	0	0	29	12	0	0	0	0	0	0	0	0	0	0	0	0	0	0	95		1	glutamate	0.93734
SMP126	0	0	31	0	0	0	22	39	0	0	0	0	31	8	0	0	0	0	0	0	0	0	0	0	0	0	0	0	0	0	0	131		1	glutamate	0.959742
SMP127	72	0	84	0	55	0	0	126	0	0	0	0	0	0	0	0	0	5	0	0	0	0	0	0	0	0	0	0	0	0	0	342		1	glutamate	0.957466
SMP128	20	0	43	0	10	0	0	12	0	0	0	21	0	0	0	15	22	5	0	0	0	0	0	0	0	0	0	0	0	0	0	148		1	glutamate	0.929016
SMP131	0	0	0	0	0	0	0	0	0	0	0	0	0	0	0	0	0	0	0	0	0	0	0	0	6	0	0	0	0	6	0	12			glutamate	0.911504
SMP132	0	0	0	0	0	0	0	0	0	0	0	0	0	0	0	0	0	0	0	0	0	0	0	20	0	0	0	0	0	0	0	20			glutamate	0.906002
SMP133	0	0	0	0	0	0	0	0	0	0	0	0	0	0	0	0	0	0	0	0	0	0	0	0	0	0	0	0	0	5	0	5			glutamate	0.912514
SMP138	0	0	0	0	0	0	0	0	0	0	0	0	0	0	0	0	0	0	0	0	0	0	0	39	5	0	0	0	0	0	0	44			glutamate	0.879837
SMP142	0	0	0	0	0	0	0	0	6	0	0	0	0	0	6	0	0	0	0	0	0	0	0	0	0	15	8	0	0	45	7	87			dopamine	0.48273
SMP143	6	0	0	0	0	0	0	0	0	0	0	0	0	0	0	0	0	0	0	0	0	0	0	0	0	0	0	0	0	10	0	16			dopamine	0.441246
SMP144	0	0	0	0	0	0	0	0	0	0	0	0	0	0	0	0	0	0	0	0	0	0	0	0	0	0	0	0	0	47	0	47			glutamate	0.887277
SMP145	0	0	0	0	0	0	0	0	0	0	0	0	0	0	0	0	0	0	0	5	0	0	0	0	7	30	16	0	0	41	7	106			dopamine	0.478786
SMP146	0	0	0	0	0	0	0	0	0	5	0	0	0	0	0	0	0	0	55	57	0	0	0	0	0	0	0	0	0	0	0	117	SS32228		gaba	0.657881
SMP148	0	0	0	0	0	0	0	0	0	0	0	0	0	0	0	0	0	0	0	0	0	0	0	0	0	21	0	0	0	0	0	21		1	gaba	0.738159
SMP149	0	0	0	0	0	0	0	0	0	0	0	0	0	0	0	0	0	0	0	5	0	0	0	0	0	0	0	0	0	12	0	17			dopamine	0.479468
SMP150	0	0	0	0	0	0	0	0	0	0	0	0	0	0	0	0	0	0	0	0	0	0	0	0	0	0	0	0	0	45	0	45			glutamate	0.893528
SMP152	0	0	0	0	0	0	0	0	0	0	0	7	0	0	0	0	0	0	0	0	0	0	0	18	84	54	0	0	6	14	0	183		1	acetylcholine	0.666179
SMP154	0	0	0	0	0	0	0	0	0	0	0	0	0	0	0	0	0	0	0	0	0	0	0	53	124	0	0	0	0	0	0	177		1	dopamine	0.339872
SMP157	0	0	0	0	0	0	0	0	0	0	0	10	26	0	0	0	0	0	0	0	0	0	0	0	14	0	0	0	0	0	0	50			acetylcholine	0.775392
SMP159	0	0	0	0	0	0	0	0	0	0	0	0	5	0	0	0	0	0	0	0	0	0	0	9	74	0	0	0	0	0	0	88		1	glutamate	0.902344
SMP164	0	0	0	0	0	0	8	0	0	0	5	0	0	0	0	0	0	0	5	0	0	0	0	0	20	0	0	0	0	0	0	38		1	gaba	0.799414
SMP165	10	0	0	0	0	0	0	0	0	0	0	5	0	0	0	0	0	0	0	0	0	0	0	0	183	0	0	0	0	0	0	198		1	glutamate	0.82816
SMP170	0	0	0	0	0	0	0	0	0	0	0	0	0	0	0	0	0	192	0	0	0	0	0	6	0	0	0	0	0	0	0	198		1	glutamate	0.716535
SMP172	0	0	0	0	0	0	0	0	0	0	0	7	0	0	0	0	0	0	0	0	0	0	0	0	0	0	0	0	0	0	0	7			dopamine	0.607407
SMP173	20	0	0	0	0	0	6	0	0	0	0	0	0	0	0	0	0	0	0	0	23	0	0	5	53	0	0	0	0	46	0	153		1	acetylcholine	0.516026
SMP174	0	0	0	0	0	0	0	0	0	0	0	0	0	0	0	0	0	0	5	27	0	0	0	0	19	0	12	0	0	9	0	72			acetylcholine	0.516883
SMP175	0	0	0	0	0	0	0	14	0	0	0	11	27	0	0	0	0	0	0	0	0	0	0	21	63	0	0	0	0	0	0	136		1	acetylcholine	0.576761
SMP177	0	0	0	0	0	0	174	210	0	0	0	0	0	0	0	0	0	0	0	0	17	0	0	0	14	0	0	0	0	21	0	436		1	acetylcholine	0.803675
SMP178	0	0	0	0	5	0	6	11	0	0	0	27	7	0	0	0	0	0	0	0	0	0	0	98	129	6	0	0	0	0	0	289		1	acetylcholine	0.538916
SMP179	16	0	0	0	13	0	0	5	0	0	0	17	14	0	5	0	0	0	0	0	0	0	0	6	25	0	0	0	0	0	0	101			acetylcholine	0.499534
SMP180	0	0	0	0	0	0	0	0	0	0	0	0	0	0	0	0	0	0	0	0	0	0	0	0	0	0	0	0	0	8	0	8			dopamine	0.598456
SMP181	0	0	0	0	0	0	0	0	0	0	0	0	5	0	0	0	0	0	0	0	0	0	0	87	0	0	0	12	0	0	0	104	MB207B	1	dopamine	0.451004
SMP184	0	0	0	0	0	0	0	0	0	0	0	0	0	0	0	0	0	0	0	0	0	0	0	0	0	101	0	0	0	0	0	101			acetylcholine	0.717724
SMP186	0	0	0	0	0	0	0	0	0	0	0	0	0	0	0	0	0	0	0	0	0	0	0	0	0	0	0	34	0	0	0	34			acetylcholine	0.487544
SMP190	0	0	22	0	0	0	0	0	0	0	0	0	0	0	0	0	0	9	0	0	0	0	0	0	0	0	0	0	6	0	0	37			acetylcholine	0.396197
SMP191	0	0	0	0	0	0	0	0	0	0	0	0	0	0	0	0	6	0	0	0	0	0	0	0	0	0	0	0	0	0	0	6			acetylcholine	0.507874
SMP193	32	0	0	0	0	0	0	0	0	0	0	0	0	0	0	5	0	19	0	0	0	0	0	91	37	0	0	0	0	0	0	184			dopamine	0.693683
SMP194	0	0	0	0	0	0	0	0	0	0	0	0	0	0	0	0	0	0	0	0	0	0	0	9	0	0	0	0	48	0	0	57		1	acetylcholine	0.707921
SMP195_a	0	0	0	0	0	0	14	12	0	0	0	0	0	0	0	0	0	0	24	12	0	0	0	48	6	8	0	8	28	0	0	160		1	dopamine	0.521898
SMP195_b	0	0	0	0	0	0	0	0	0	0	0	0	0	0	0	0	0	0	15	0	0	0	0	46	8	16	0	71	72	0	0	228		1	dopamine	0.457317
SMP196	0	0	0	0	0	0	0	0	0	0	0	0	0	0	0	0	0	0	0	0	0	0	0	45	0	0	0	34	54	0	0	133		1	acetylcholine	0.664671
SMP197	0	0	0	0	0	0	16	0	0	0	0	0	0	0	0	0	0	0	5	36	0	0	0	22	0	0	0	0	0	5	0	84		1	acetylcholine	0.565766
SMP198	30	0	47	0	0	0	0	0	0	0	0	16	0	0	0	6	0	0	0	0	0	0	0	6	0	0	0	0	0	0	0	105		1	glutamate	0.895092
SMP199	0	5	0	0	0	0	0	0	0	0	0	0	0	0	0	0	0	0	0	0	0	0	0	7	0	0	0	37	0	0	0	49		1	acetylcholine	0.844573
SMP203	0	0	0	0	0	0	0	0	0	0	0	0	0	0	0	32	0	0	0	0	0	0	0	0	0	0	0	0	0	0	0	32			dopamine	0.667143
SMP208	0	0	0	0	0	0	0	0	0	0	0	0	0	0	0	0	0	0	0	17	0	0	0	0	0	0	0	0	0	0	0	17		1	glutamate	0.606599
SMP209	0	0	0	0	0	0	0	0	0	0	0	0	0	5	0	0	0	0	0	0	0	0	0	0	0	0	0	0	0	0	0	5		1	glutamate	0.79717
SMP210	0	0	5	0	0	0	8	0	0	0	0	0	0	0	0	0	0	0	0	0	0	0	0	0	0	0	0	0	0	0	0	13	SS32226		glutamate	0.898
SMP211	0	0	0	0	0	0	0	11	0	0	0	0	0	0	0	0	0	0	0	0	0	0	0	0	0	0	0	0	0	0	0	11		1	glutamate	0.90339
SMP212	0	0	0	0	0	0	5	0	0	0	0	0	0	0	0	0	0	0	0	0	0	0	0	0	0	0	0	0	0	0	0	5	SS85535	1	glutamate	0.861991
SMP213	5	0	0	0	0	0	0	0	0	0	0	0	0	0	0	0	0	0	0	0	0	0	0	0	0	0	0	0	0	0	0	5		1	glutamate	0.87013
SMP234	0	0	0	0	0	0	0	0	0	0	0	0	0	0	0	0	0	0	0	0	0	0	0	0	0	0	0	23	0	0	0	23			glutamate	0.868009
SMP235	0	0	0	0	0	0	0	0	0	0	0	0	0	0	0	0	0	0	0	0	0	0	0	0	0	0	0	6	0	0	0	6			glutamate	0.799603
SMP238	0	0	0	0	0	0	0	0	0	0	0	0	0	0	0	0	0	0	12	8	0	0	0	19	39	0	0	17	0	0	0	95		1	acetylcholine	0.63167
SMP241	29	0	0	0	0	0	0	0	0	0	0	0	0	0	0	0	0	0	0	0	0	0	0	0	0	0	0	0	0	0	0	29			acetylcholine	0.725369
SMP246	0	0	0	0	0	0	0	0	0	0	0	0	0	0	0	0	0	0	0	5	0	0	0	6	0	5	0	0	0	0	0	16			dopamine	0.547348
SMP247	0	0	11	0	0	0	0	0	0	0	0	16	0	0	0	0	0	0	0	0	0	0	0	0	0	0	0	0	0	0	0	27		1	acetylcholine	0.504075
SMP248	0	0	0	0	0	0	0	0	0	0	0	0	0	0	0	0	0	0	0	0	0	0	0	0	0	0	0	0	0	5	0	5			acetylcholine	0.525357
SMP250	0	0	0	0	0	0	0	0	0	0	0	0	0	0	0	0	0	0	0	0	0	0	0	0	0	0	0	0	12	0	0	12			glutamate	0.82948
SMP254	0	0	0	0	0	0	0	0	0	0	0	0	0	0	0	0	0	0	0	0	0	0	0	0	14	0	0	0	0	0	0	14		1	acetylcholine	0.418165
SMP256	0	0	28	0	0	0	0	0	0	0	0	0	0	0	0	0	0	0	22	0	0	7	0	0	0	0	0	0	0	0	0	57		1	acetylcholine	0.635776
SMP257	0	0	0	0	0	0	0	0	0	0	0	0	0	0	0	0	0	0	0	0	0	0	0	0	0	0	0	5	0	0	0	5			acetylcholine	0.638298
SMP258	0	0	0	0	0	0	0	0	0	0	0	0	0	0	0	0	0	0	0	0	0	0	0	0	0	0	0	13	0	18	0	31		1	acetylcholine	0.797917
SMP270	0	0	0	0	0	0	0	0	0	0	0	0	0	0	0	0	0	0	0	0	0	0	0	0	0	0	0	0	0	7	0	7			acetylcholine	0.517341
SMP272	0	0	0	0	0	0	0	0	0	0	0	0	0	0	0	0	0	0	0	0	0	0	0	0	0	0	0	0	0	0	11	11			dopamine	0.415977
SMP280	0	0	0	0	0	0	0	0	0	0	0	6	0	0	0	0	0	0	0	0	0	0	0	0	0	0	0	0	0	0	0	6			glutamate	0.819383
SMP291	6	0	0	0	0	0	0	0	0	0	0	0	0	0	0	0	0	0	0	0	0	0	0	0	0	0	0	0	0	0	0	6			acetylcholine	0.696012
SMP307	0	0	0	0	0	0	0	0	0	0	0	0	0	0	0	0	0	5	0	0	0	0	0	0	0	0	0	0	0	0	0	5			gaba	0.379845
SMP311	5	0	0	0	0	0	0	0	0	0	0	0	0	0	0	0	0	0	0	0	0	0	0	0	0	0	0	0	0	0	0	5		1	dopamine	0.393404
SMP318	5	18	0	0	0	0	0	0	0	0	0	0	0	0	0	0	0	0	0	0	0	0	0	0	0	0	0	0	0	0	0	23			glutamate	0.92228
SMP339	0	0	5	0	0	0	0	0	0	0	0	0	0	0	0	0	0	0	0	0	0	5	0	0	0	0	0	0	0	0	0	10	SS69402		acetylcholine	0.657787
SMP346	0	0	0	0	0	0	0	0	0	0	0	0	0	0	0	0	0	0	0	0	0	0	0	0	0	0	0	30	0	0	0	30	SS69402		glutamate	0.708978
SMP347	0	0	0	0	0	0	0	0	0	0	0	0	0	0	0	0	0	0	0	0	0	0	0	99	0	0	0	44	27	8	0	178	SS67238	1	acetylcholine	0.512023
SMP349	0	5	0	0	0	0	0	0	0	0	0	0	0	0	0	0	0	0	0	0	0	0	0	0	0	0	0	0	0	0	0	5		1	dopamine	0.594245
SMP350	0	0	0	0	0	0	0	0	0	0	0	0	0	0	0	0	0	0	0	0	0	0	0	0	0	0	0	0	6	0	0	6	SS33917		dopamine	0.608802
SMP351	0	0	0	0	0	0	0	0	0	0	0	0	0	0	0	0	0	0	0	0	0	0	0	0	0	0	0	16	0	0	0	16	SS67254		acetylcholine	0.395023
SMP352	0	0	0	0	0	0	0	0	0	0	0	0	0	0	0	0	0	0	0	0	0	0	0	0	0	0	0	71	0	0	0	71		1	acetylcholine	0.532727
SMP353	0	0	0	0	0	0	0	0	0	0	0	0	0	0	0	0	0	5	0	0	0	0	0	0	0	0	8	0	59	0	0	72	SS33917	1	acetylcholine	0.622276
SMP354	0	0	0	0	0	0	0	0	0	0	0	0	0	0	0	0	0	0	0	0	0	0	0	0	0	0	0	17	0	0	0	17	SS33917	1	dopamine	0.561848
SMP355	0	0	0	0	0	0	0	0	0	0	0	0	0	0	0	0	0	0	0	0	0	0	0	6	0	0	0	20	0	0	0	26			dopamine	0.700637
SMP358	0	0	0	0	0	0	0	0	0	0	0	0	0	0	0	0	0	0	0	7	0	0	0	0	0	0	0	0	0	0	0	7	SS49755	1	acetylcholine	0.573955
SMP363	11	0	0	0	0	0	0	0	0	0	0	0	0	0	0	0	0	0	0	0	0	0	0	0	0	0	0	0	0	0	0	11			dopamine	0.493168
SMP371	0	0	0	0	0	0	0	0	0	0	0	0	0	0	0	0	0	0	0	0	0	0	0	0	0	0	0	0	0	0	9	9			glutamate	0.736364
SMP376	0	0	0	0	0	0	39	0	0	0	0	0	0	13	0	0	0	0	0	0	0	0	0	0	21	8	0	0	0	0	0	81		1	glutamate	0.888209
SMP377	0	0	0	0	0	0	0	0	0	0	0	35	0	0	8	0	0	0	0	0	0	0	0	0	0	0	0	0	0	0	0	43		1	dopamine	0.418374
SMP379	0	0	0	0	0	0	0	0	0	0	0	0	0	0	0	0	0	0	0	0	0	0	0	0	0	0	0	6	0	0	0	6			acetylcholine	0.87372
SMP381	0	0	0	0	0	0	0	0	0	0	0	0	0	0	8	0	0	0	0	0	0	0	0	0	10	0	0	0	0	0	0	18			acetylcholine	0.541693
SMP384	0	0	9	0	0	0	7	17	0	0	0	23	13	0	0	0	0	0	11	0	0	0	0	195	37	17	0	5	26	6	0	366		1	dopamine	0.397855
SMP385	0	0	0	0	0	0	0	0	0	0	7	34	12	0	0	0	0	0	5	0	0	0	0	20	53	18	0	0	0	0	0	149		1	dopamine	0.573902
SMP390	0	0	0	0	0	0	0	0	0	0	0	0	0	0	0	0	0	0	0	0	0	0	0	0	5	0	0	0	0	0	0	5			dopamine	0.701431
SMP399	0	0	0	0	0	0	0	0	0	0	0	0	0	0	0	0	0	0	0	0	0	0	0	17	0	0	0	0	0	8	0	25			acetylcholine	0.45
SMP404	0	0	0	0	0	0	0	0	0	0	0	0	0	0	0	0	0	0	0	0	0	0	0	11	0	0	0	0	0	0	0	11			acetylcholine	0.581301
SMP405	0	0	0	0	0	0	0	0	0	0	0	0	0	0	0	0	0	0	0	0	0	0	0	15	0	0	0	7	0	23	0	45		1	acetylcholine	0.457187
SMP407	0	0	0	0	0	0	0	0	0	0	0	0	0	0	0	0	0	0	0	0	0	0	0	0	0	0	5	0	0	0	0	5			acetylcholine	0.481343
SMP408_b	0	0	0	0	0	0	5	0	0	0	0	0	0	0	0	0	0	0	0	0	0	0	0	0	0	0	0	0	0	0	0	5			acetylcholine	0.615909
SMP408_d	0	0	0	0	0	0	0	0	0	0	0	0	0	0	0	0	0	0	0	0	0	0	0	0	0	0	0	91	0	0	0	91		1	dopamine	0.484301
SMP409	0	0	0	0	0	0	0	0	0	0	0	0	0	0	0	0	0	0	0	0	0	0	0	0	0	0	0	0	0	25	0	25			acetylcholine	0.509174
SMP411	0	0	0	0	0	0	5	0	0	0	0	0	0	0	0	0	0	0	0	0	0	0	0	14	0	0	0	0	16	0	0	35			dopamine	0.598095
SMP418	5	0	0	0	0	0	0	0	0	0	0	0	0	0	5	0	0	0	0	0	0	0	0	0	0	0	0	0	0	0	0	10			glutamate	0.863192
SMP419	0	0	0	0	0	0	34	0	0	0	0	5	13	5	0	0	0	0	0	0	0	0	0	0	0	0	0	0	0	0	0	57			glutamate	0.918519
SMP429	0	0	0	0	0	0	0	0	0	0	0	0	0	0	0	0	0	0	0	0	0	0	0	0	21	0	0	0	0	0	0	21			dopamine	0.5
SMP443	0	22	25	0	0	0	0	0	23	0	0	0	0	0	8	0	0	0	0	0	0	0	5	0	0	0	6	0	0	30	0	119		1	glutamate	0.933761
SMP447	0	0	0	0	0	0	0	0	0	0	0	0	0	0	0	0	0	0	0	0	0	0	0	0	0	0	0	0	0	0	12	12		1	glutamate	0.839827
SMP448	0	0	0	0	0	0	0	0	0	0	0	0	0	0	0	0	0	0	0	0	0	0	0	0	0	0	0	0	0	9	0	9			glutamate	0.915698
SMP449	0	0	0	0	0	0	0	0	0	0	0	0	0	0	0	0	0	0	0	0	0	0	0	36	0	0	0	0	0	0	0	36			glutamate	0.912114
SMP450	0	0	0	0	0	0	0	0	0	0	0	0	0	0	0	0	0	0	0	0	0	0	0	11	0	0	0	0	0	0	5	16		1	glutamate	0.918831
SMP451	0	0	0	0	0	0	0	0	0	0	0	0	0	0	0	0	0	0	0	0	0	0	0	0	0	0	0	0	0	0	9	9			glutamate	0.775773
SMP452	0	0	0	0	0	0	0	0	0	0	0	0	0	0	0	0	0	0	0	0	0	0	0	0	0	0	0	0	0	0	12	12			glutamate	0.852308
SMP453	0	0	0	0	0	0	0	0	0	0	0	0	0	0	0	5	0	0	0	0	0	0	0	0	0	0	0	0	0	0	0	5			glutamate	0.919255
SMP454	0	0	24	0	0	0	0	0	0	0	0	0	0	0	0	0	0	0	0	0	0	0	0	143	0	15	0	0	140	0	48	370			acetylcholine	0.790768
SMP455	0	0	0	0	0	0	0	0	13	0	0	0	0	0	0	0	0	0	0	0	0	0	0	0	0	0	0	0	0	0	0	13			acetylcholine	0.617411
SMP462	0	0	0	0	0	0	0	0	0	0	0	0	10	0	0	0	0	0	0	0	0	0	0	0	0	0	0	0	0	0	0	10			acetylcholine	0.494453
SMP471	0	0	0	0	0	0	6	0	0	0	0	24	31	0	0	0	0	0	0	0	0	0	0	0	102	0	0	0	0	0	0	163		1	acetylcholine	0.66623
SMP475	0	0	0	0	0	0	0	0	0	0	0	0	0	0	0	0	0	0	0	0	0	0	0	6	0	0	0	0	0	0	0	6			dopamine	0.330454
SMP476	0	0	0	0	0	0	0	0	0	0	0	0	0	0	0	0	0	0	0	0	0	0	0	11	0	0	0	0	0	6	0	17			acetylcholine	0.365639
SMP488	0	0	0	0	0	0	0	0	0	0	0	0	0	0	0	0	0	0	0	0	0	0	0	0	0	0	0	0	0	0	7	7			acetylcholine	0.848348
SMP489	0	0	0	0	0	0	0	0	0	0	0	0	0	0	0	0	0	0	0	0	0	0	0	0	0	0	0	0	0	0	12	12			acetylcholine	0.807655
SMP501	0	0	0	0	0	0	0	0	0	0	0	0	0	0	0	0	0	0	0	0	0	0	0	0	0	0	0	0	0	0	5	5			glutamate	0.796943
SMP503	0	0	0	0	14	0	0	0	0	0	0	0	0	0	0	0	18	32	0	0	0	0	0	25	0	0	0	0	22	27	0	138	SS32246	1	dopamine	0.77289
SMP504	0	0	0	0	0	0	0	0	0	0	0	0	0	0	0	0	0	0	55	8	0	0	0	267	105	0	0	0	0	0	0	435		1	acetylcholine	0.526877
SMP507	0	0	0	0	0	0	0	0	0	0	0	0	0	0	0	0	0	0	0	0	0	0	0	41	5	0	0	0	0	8	0	54			acetylcholine	0.508373
SMP526	0	0	0	0	0	0	0	0	0	0	0	0	0	0	0	0	0	0	0	0	0	0	0	5	0	0	0	0	0	0	0	5			acetylcholine	0.522073
SMP527	0	0	0	0	0	0	0	0	0	0	0	5	0	0	0	0	0	0	0	0	0	0	0	0	0	0	0	0	0	0	0	5			acetylcholine	0.529661
SMP529	0	0	0	0	0	0	0	0	0	0	0	0	0	0	0	0	0	0	0	0	0	0	0	5	0	0	0	0	0	0	0	5			acetylcholine	0.454545
SMP535	0	0	0	0	0	0	0	0	0	0	0	0	0	0	0	0	0	0	0	0	0	0	0	0	0	0	0	10	0	0	0	10			glutamate	0.725926
SMP536	0	0	0	0	0	0	0	0	0	0	0	0	0	0	0	0	0	0	0	0	0	0	0	0	0	0	0	9	0	0	0	9			glutamate	0.752066
SMP541	6	0	0	0	6	0	0	0	0	0	0	0	0	0	0	0	0	0	0	0	0	0	0	0	0	0	0	0	0	0	0	12			glutamate	0.825321
SMP548	0	6	0	0	62	0	0	0	0	0	0	0	0	0	6	17	7	0	0	0	0	0	0	0	0	0	0	0	0	0	0	98		1	acetylcholine	0.545455
SMP549	0	0	0	0	0	0	0	0	0	0	0	0	0	0	0	0	7	5	0	0	0	0	0	0	0	0	0	0	0	0	0	12	SS69945	1	acetylcholine	0.542916
SMP550	58	0	5	0	13	0	0	0	0	0	0	6	0	0	0	0	0	0	0	0	0	0	0	0	0	0	0	0	0	0	0	82			acetylcholine	0.773483
SMP551	0	118	0	0	0	0	0	0	0	0	0	0	0	0	6	0	0	0	0	0	0	0	0	0	0	0	0	0	0	0	0	124			dopamine	0.48201
SMP553	14	0	0	0	0	0	0	0	0	0	0	0	0	0	0	7	0	0	0	0	0	0	0	0	0	0	0	0	0	0	0	21			glutamate	0.829305
SMP555	0	0	0	0	0	0	0	7	0	0	5	0	0	0	22	0	0	0	0	0	0	0	0	0	0	0	0	0	7	0	0	41			acetylcholine	0.451389
SMP556	0	7	13	0	0	0	0	36	0	14	0	0	0	0	59	0	0	0	0	0	0	0	0	0	0	0	0	0	0	0	0	129			acetylcholine	0.437166
SMP557	0	0	0	0	0	0	0	6	0	0	0	8	0	0	0	0	0	0	0	0	0	0	0	0	0	0	0	0	0	0	0	14			dopamine	0.478161
SMP558	0	0	0	0	0	0	0	0	0	0	0	0	0	0	0	0	0	0	0	0	0	0	0	18	0	0	0	0	0	0	0	18			acetylcholine	0.664141
SMP562	0	0	0	0	0	0	5	6	0	0	0	0	15	0	0	0	0	0	0	0	0	0	0	0	0	0	0	0	0	0	0	26			acetylcholine	0.494662
SMP564	7	0	0	0	0	0	0	0	0	0	0	0	0	0	0	0	0	0	0	0	0	0	0	0	0	0	0	0	0	0	0	7			dopamine	0.516279
SMP565	0	0	0	0	0	0	0	5	0	0	0	0	0	0	0	0	0	0	0	0	0	0	0	0	0	0	0	0	0	0	0	5			dopamine	0.701923
SMP566	0	0	12	0	0	0	0	0	0	0	0	10	6	0	0	0	0	0	0	0	0	0	0	0	0	0	0	0	0	0	0	28			dopamine	0.524404
SMP567	0	0	0	0	0	0	0	0	0	0	0	0	11	0	0	0	0	0	0	0	0	0	0	0	0	0	0	0	0	0	0	11		1	acetylcholine	0.390625
SMP568_a	0	0	0	0	0	0	0	16	0	0	0	0	0	0	0	0	0	0	0	0	0	0	0	0	0	0	0	0	0	0	0	16		1	acetylcholine	0.45888
SMP568_b	0	0	0	0	0	0	0	29	12	0	0	5	0	0	0	0	0	0	0	0	0	0	0	0	0	0	0	0	0	0	0	46		1	acetylcholine	0.70598
SMP568_c	0	0	0	0	0	0	0	0	0	0	23	12	0	0	0	0	0	0	0	0	0	0	0	0	0	0	0	0	0	0	0	35		1	acetylcholine	0.476744
SMP568_d	0	0	18	7	0	0	0	36	0	0	0	0	0	0	0	0	0	0	0	0	0	0	0	0	0	0	0	0	0	0	0	61		1	acetylcholine	0.735818
SMP569	0	0	0	0	0	0	0	0	0	0	0	5	0	0	0	0	0	0	0	0	0	0	0	0	0	0	0	0	0	0	0	5			acetylcholine	0.592357
SMP570	0	0	0	0	0	0	0	0	0	0	0	40	0	0	65	0	0	0	0	0	0	0	0	0	0	6	0	0	0	0	0	111		1	acetylcholine	0.461131
SMP572	0	0	0	0	0	0	0	0	0	0	0	0	0	0	0	0	0	0	0	0	0	0	0	0	0	0	0	0	0	10	0	10			acetylcholine	0.507042
SMP573	0	0	0	0	0	0	0	0	0	0	0	14	10	0	0	0	0	0	0	0	0	0	0	0	0	0	0	0	0	0	0	24		1	acetylcholine	0.463415
SMP577	33	0	0	0	0	0	0	0	0	0	0	0	0	0	0	0	0	0	0	0	0	0	0	0	56	0	0	0	0	29	0	118		1	dopamine	0.495273
SMP578	12	0	0	0	0	0	0	0	0	0	0	0	0	0	0	0	0	0	0	0	0	0	0	0	0	0	0	0	0	0	0	12			gaba	0.771363
SMP580	0	0	0	0	0	0	0	0	0	0	0	0	0	0	0	0	0	0	0	0	0	0	0	0	0	0	0	0	0	30	0	30			acetylcholine	0.478652
SMP588	0	0	0	0	0	0	0	0	0	0	0	0	0	0	0	0	0	0	0	0	0	0	0	5	0	5	0	0	10	0	0	20	SS00437	1	dopamine	0.597131
SMP589	5	0	0	0	0	0	0	0	0	0	0	0	0	0	0	0	0	0	0	0	0	0	0	0	0	0	0	0	0	0	0	5		1	dopamine	0.444656
SMP593	0	0	0	0	0	0	0	0	0	15	54	30	0	0	5	0	0	0	0	0	0	0	0	0	0	0	0	0	0	30	5	139			gaba	0.798443
SMP594	0	0	0	0	0	0	0	0	0	0	0	0	0	0	0	0	0	0	0	0	0	0	0	0	0	0	0	0	0	0	14	14			gaba	0.762428
SMP596	0	0	0	0	0	0	0	0	0	0	0	0	0	0	0	0	0	0	0	0	0	0	0	5	0	0	0	0	0	0	0	5			dopamine	0.433387
SMP598	0	0	0	0	0	0	0	0	0	0	0	0	0	0	0	0	0	0	0	0	0	0	0	13	0	0	0	0	0	0	0	13			glutamate	0.585678
SMP600	0	0	0	0	0	0	0	0	0	0	0	7	0	0	0	0	0	0	0	0	0	0	0	0	0	0	0	0	0	0	0	7			acetylcholine	0.792453
SMP602	5	0	0	0	0	0	0	0	0	0	0	0	0	0	0	0	0	0	0	0	0	0	0	0	0	0	0	0	0	0	0	5			glutamate	0.741355
WED092	0	0	0	0	0	0	0	0	0	0	0	0	0	0	0	0	0	0	0	0	0	0	0	0	0	0	0	0	0	0	28	28	SS00527		acetylcholine	0.919772
WED093	0	0	0	0	0	0	0	0	0	0	0	0	0	0	0	0	0	0	0	0	0	0	0	0	0	0	13	0	0	0	7	20			acetylcholine	0.948908
WED182	0	0	0	0	0	0	0	0	0	0	0	0	0	0	0	0	0	0	0	0	0	0	0	0	0	0	8	0	0	0	0	8			acetylcholine	0.35691
WEDPN3	0	0	0	0	0	0	0	0	0	0	0	0	0	0	0	0	0	0	0	0	0	0	0	0	0	0	0	0	0	0	16	16	SS49891	1	gaba	0.941003
WEDPN4	0	0	0	0	0	0	41	30	0	0	0	0	0	0	0	0	0	0	0	0	0	0	0	0	0	0	42	0	0	0	0	113		1	gaba	0.885507
WEDPN8C	0	0	0	0	0	0	0	0	0	0	0	0	0	0	0	0	0	0	0	0	0	0	0	0	0	0	0	0	0	0	36	36			acetylcholine	0.913043
WEDPN8D	0	0	0	0	0	0	0	0	0	0	0	0	0	0	0	0	0	0	0	0	0	0	0	0	0	0	0	0	0	0	7	7	SS00435		acetylcholine	0.975926
aIPg1	0	0	0	0	0	0	0	5	0	0	0	14	0	0	0	0	0	0	0	0	0	0	0	0	0	0	0	0	0	0	0	19	SS48777		acetylcholine	0.712418
aIPg3	0	0	0	0	0	0	0	11	0	0	0	49	0	0	0	0	0	0	0	0	0	0	0	0	0	0	0	0	0	0	0	60	SS48777		acetylcholine	0.617188
aMe12	0	0	0	0	0	0	0	0	0	0	0	0	0	0	0	0	0	0	0	0	0	0	0	0	0	0	0	0	0	0	13	13			acetylcholine	0.915771
aMe20	0	0	0	0	0	0	0	0	0	0	0	0	0	0	0	0	0	0	0	0	0	0	0	0	0	0	0	0	0	50	5	55			acetylcholine	0.970365
aSP-f1B	0	5	0	0	0	0	0	0	0	0	0	0	0	0	0	0	0	0	0	0	0	0	0	0	0	0	0	0	0	0	0	5			acetylcholine	0.512605
aSP-g1	5	0	0	0	0	0	0	0	0	0	0	0	0	0	0	0	0	0	0	0	0	0	0	0	0	0	0	0	0	0	0	5			acetylcholine	0.698718
aSP-g3A	0	0	0	0	0	0	0	0	0	0	0	0	0	0	0	6	0	0	0	0	0	0	0	19	0	0	0	0	0	0	0	25			acetylcholine	0.78
mAL1	0	0	0	0	0	0	0	0	0	0	0	0	0	0	0	0	0	0	0	0	0	0	0	0	0	0	0	0	14	0	0	14			gaba	0.741445
mAL2A	0	0	0	0	0	0	0	0	0	0	0	0	0	0	0	0	0	0	0	0	0	0	0	0	0	0	0	0	6	0	0	6			gaba	0.746544
mAL4	0	0	0	0	0	0	0	0	0	0	0	0	0	0	0	0	0	5	0	0	0	0	0	0	0	0	0	0	0	0	0	5			gaba	0.804475
mAL6	0	0	0	0	0	0	0	0	0	0	0	0	0	0	0	0	0	0	0	0	0	0	0	0	0	0	0	8	0	0	0	8			gaba	0.913669
mALB1	0	0	0	0	0	0	12	0	0	0	0	0	0	0	0	0	0	0	0	0	0	0	0	0	0	0	113	0	0	9	0	134		1	gaba	0.94603
mALB5	0	0	0	0	0	0	0	0	0	0	0	0	0	0	0	0	0	0	0	0	0	0	0	0	0	0	0	0	0	21	19	40		1	gaba	0.821429
mALD1	0	0	0	0	0	0	0	6	0	0	56	0	0	0	0	0	0	0	15	0	0	0	0	0	22	17	0	0	0	0	0	116		1	gaba	0.874303
mALD2	0	0	0	0	0	0	0	0	0	13	0	0	0	0	0	0	0	0	0	0	0	0	0	11	0	0	0	0	0	0	0	24			gaba	0.943786
mALD3	0	0	0	0	0	0	0	0	0	5	0	0	0	0	0	0	0	0	0	0	0	0	0	18	0	0	0	0	0	0	0	23			gaba	0.936198
mALD4	0	0	0	0	0	0	0	0	0	6	5	0	0	0	10	0	0	0	64	0	0	0	0	0	0	8	0	0	0	0	0	93		1	gaba	0.7506
oviIN	28	0	0	0	5	0	0	0	0	0	0	5	0	0	0	0	0	0	26	119	18	0	0	0	20	0	0	0	5	15	0	241		1	gaba	0.723387
pC1d	0	7	0	0	0	0	0	0	0	0	0	0	0	0	5	0	0	0	0	0	0	0	0	0	0	0	0	0	0	0	0	12			acetylcholine	0.453066

## Sheet: MBON downstream (conn≥10)
type_post	MBON01	MBON02	MBON03	MBON04	MBON05	MBON06	MBON07	MBON09	MBON10	MBON11	MBON12	MBON13	MBON14	MBON15	MBON15-like	MBON16	MBON17	MBON17-like	MBON18	MBON19	MBON20	MBON21	MBON22	MBON23	MBON24	MBON25	MBON26	MBON27	MBON28	MBON29	MBON30	MBON31	MBON32	MBON33	MBON34	MBON35	Total connections	Split-Gal4 lines	NT prediction	Fraction of synapses for the highest NT
5-HTPMPD01	0	0	0	0	0	0	0	0	0	0	0	10	61	0	0	0	0	0	15	0	0	0	0	14	0	0	0	0	0	0	0	0	0	0	0	15	115	SS32259	dopamine	0.587487
AL-MBDL1	217	0	0	0	0	0	0	50	0	0	101	41	0	0	10	0	0	0	0	0	0	0	10	0	0	0	0	0	0	0	0	0	0	0	0	0	429		gaba	0.25
ALIN1	0	0	0	0	0	0	0	0	0	0	21	0	0	0	0	0	0	0	0	0	0	0	92	0	0	0	0	0	0	0	0	0	0	0	0	0	113		acetylcholine	0.378031
ALIN3	0	0	0	0	0	0	0	0	0	0	0	0	0	0	0	32	0	0	0	0	0	0	0	0	0	0	0	0	0	0	0	0	0	0	0	0	32		acetylcholine	0.937299
AOTU008_a	0	0	0	0	0	0	0	0	0	0	0	0	0	0	0	0	0	0	0	0	0	0	0	0	0	0	0	0	0	0	0	0	16	0	0	0	16		acetylcholine	0.765354
AOTU012	18	0	0	0	0	0	0	0	0	0	0	0	0	0	0	0	0	0	0	0	0	0	0	0	0	0	0	0	0	0	0	0	0	0	0	15	33		acetylcholine	0.933842
APL	0	0	0	0	0	0	0	0	0	396	0	0	18	0	0	0	0	0	11	0	35	0	30	0	0	0	0	0	0	0	120	29	22	0	0	0	661		gaba	0.7168
ATL005	0	0	0	0	0	0	0	0	0	0	0	0	0	0	0	0	0	0	0	0	0	15	0	0	0	0	0	13	0	0	0	0	0	0	0	0	28		glutamate	0.761384
ATL007	0	0	0	0	0	0	0	20	0	0	0	0	0	0	0	0	0	0	0	0	0	16	0	0	0	0	0	25	0	0	0	0	0	0	0	0	61		glutamate	0.720117
ATL011	0	0	0	0	0	0	0	0	0	0	0	0	0	16	10	0	0	0	0	0	0	0	0	0	0	0	0	0	0	0	0	0	0	0	0	0	26		glutamate	0.817025
ATL012	0	0	0	10	0	0	0	0	0	0	0	0	0	0	0	0	0	0	0	0	0	0	0	0	0	0	0	0	0	0	0	0	0	0	0	0	10		glutamate	0.405887
ATL017	0	0	0	46	0	0	0	0	0	0	32	0	0	0	0	0	0	0	0	10	0	0	0	0	0	0	0	0	0	0	0	0	0	0	0	0	88		glutamate	0.754451
ATL018	0	0	0	53	0	0	0	0	0	0	0	0	0	0	0	0	0	0	0	27	0	0	0	0	0	0	0	0	0	0	0	0	0	0	0	0	80		glutamate	0.387457
ATL025	0	0	0	0	0	0	0	0	0	0	0	0	0	0	0	0	0	0	0	0	0	0	0	0	0	0	0	0	0	0	0	0	0	0	0	81	81		acetylcholine	0.571268
ATL027	0	0	0	0	0	0	0	0	0	0	0	0	0	0	0	0	0	0	0	0	0	0	0	0	0	0	0	0	0	0	0	0	0	0	0	153	153		acetylcholine	0.591584
ATL028	0	0	0	0	0	0	0	0	0	0	0	0	0	0	0	0	0	0	0	0	0	0	0	0	0	0	15	0	0	0	0	0	0	0	0	42	57		acetylcholine	0.634895
ATL029	0	0	0	0	0	0	0	0	0	0	0	0	0	0	0	0	0	0	0	0	0	11	0	0	0	0	0	0	0	0	0	0	0	0	0	74	85		acetylcholine	0.465986
ATL035	0	0	0	0	0	0	0	0	0	0	0	0	0	0	0	0	0	0	0	0	0	10	0	0	0	0	0	0	0	0	0	0	0	0	0	0	10		glutamate	0.82055
ATL036	0	0	0	0	0	0	0	0	0	0	0	0	0	0	0	0	0	0	0	0	0	0	0	0	0	0	0	0	0	0	0	0	12	0	0	0	12		glutamate	0.567394
ATL037	0	0	0	0	0	0	0	0	0	0	0	0	0	0	0	0	0	0	0	0	0	0	0	0	0	0	28	0	0	0	11	0	0	0	0	0	39		acetylcholine	0.482481
ATL038	0	0	0	0	0	0	0	0	0	0	0	0	0	0	0	0	0	0	0	0	0	0	0	0	0	0	61	0	0	0	0	0	0	0	0	0	61		glutamate	0.40647
ATL039	0	0	0	0	0	0	0	0	0	0	0	0	0	0	0	0	0	0	0	0	0	0	0	0	0	0	60	0	0	0	0	0	0	0	0	0	60		glutamate	0.376011
AVLP015	0	0	0	0	0	0	0	0	0	0	0	0	0	0	0	0	0	0	0	0	0	0	0	0	0	0	0	0	0	0	0	0	15	0	0	0	15		glutamate	0.581425
AVLP032	0	0	0	0	0	0	0	0	0	0	0	0	0	0	0	0	0	0	0	0	0	0	0	0	0	0	0	0	0	24	0	0	0	0	0	0	24	SS48795	acetylcholine	0.593795
AVLP080	0	0	0	0	0	0	0	0	0	0	0	0	0	0	0	0	0	0	0	0	0	0	0	0	0	0	0	0	0	0	0	0	0	12	0	0	12		gaba	0.933023
AVLP250	0	0	0	0	0	0	0	0	0	0	0	0	0	0	0	0	0	0	0	0	10	0	0	0	0	0	0	0	0	0	0	0	0	0	0	0	10		acetylcholine	0.72028
AVLP303	0	0	0	0	0	0	0	0	0	0	0	0	0	0	0	0	0	0	0	0	15	0	0	0	0	0	0	0	0	0	0	0	0	0	0	0	15		acetylcholine	0.816156
AVLP304	0	0	0	0	0	0	0	0	0	0	0	0	0	0	0	0	0	0	0	0	33	0	0	0	0	0	0	0	0	0	0	0	0	0	0	0	33		acetylcholine	0.864275
AVLP316	23	0	0	0	0	0	0	0	0	0	0	0	0	0	0	0	0	0	0	0	19	0	0	0	0	0	0	0	0	0	0	0	0	0	0	0	42		acetylcholine	0.697727
AVLP457	0	0	0	0	0	0	0	0	0	0	0	0	0	0	0	0	0	0	0	0	15	0	0	0	0	0	0	0	0	0	0	0	0	0	0	0	15		acetylcholine	0.656805
AVLP493	0	0	0	0	0	0	0	0	0	0	12	0	0	0	0	0	0	0	0	0	0	0	0	0	0	0	0	0	0	0	0	0	0	0	0	0	12	SS48887	acetylcholine	0.802186
AVLP494	0	0	0	0	0	0	0	22	0	0	0	0	0	0	0	0	0	0	0	0	0	0	0	0	0	0	0	0	0	0	0	0	0	0	0	0	22		acetylcholine	0.797995
AVLP562	0	0	0	0	0	0	0	0	0	0	0	0	0	0	0	0	0	0	0	0	0	0	0	0	0	0	0	0	0	0	0	0	25	0	0	0	25		acetylcholine	0.551079
AVLP563	0	0	0	0	0	0	0	0	0	0	0	0	0	0	0	0	0	0	0	0	0	0	0	0	0	52	0	0	0	0	0	0	0	0	30	0	82		glutamate	0.374858
AVLP565	0	0	0	0	0	0	0	0	0	0	0	0	0	0	0	0	0	0	0	0	18	0	0	0	0	0	0	0	0	0	0	0	0	0	0	0	18		acetylcholine	0.890612
AVLP575	0	0	0	0	0	0	0	0	0	0	0	0	0	0	0	0	0	0	0	0	16	0	0	0	0	0	0	0	0	0	0	0	0	0	0	0	16		acetylcholine	0.891892
CL003	0	0	0	0	0	0	0	0	0	0	0	0	0	0	0	0	0	0	0	0	17	0	0	0	0	0	0	0	0	0	0	0	0	0	0	0	17	SS48892	glutamate	0.886503
CL021	0	0	0	0	0	0	0	0	0	0	0	0	0	0	0	14	0	0	0	0	0	0	0	0	0	0	35	0	0	0	0	0	0	0	0	0	49		acetylcholine	0.772556
CL069	0	0	0	0	0	0	0	0	0	0	0	0	0	0	0	0	0	0	0	0	10	0	0	0	0	0	0	0	0	0	0	0	0	0	0	0	10		acetylcholine	0.835498
CL080	0	0	0	0	0	0	0	0	0	0	0	0	0	0	0	0	0	0	0	0	40	0	0	0	0	0	0	0	0	0	0	0	0	0	0	0	40		acetylcholine	0.75765
CL099	0	0	0	0	0	0	0	0	0	0	0	0	0	0	0	0	0	0	0	0	14	0	0	0	0	0	0	0	0	0	0	0	0	0	0	0	14		acetylcholine	0.891262
CL103	0	0	0	0	0	0	0	0	0	0	0	0	0	0	0	0	0	0	0	0	18	0	0	0	0	0	0	0	0	0	0	0	0	0	0	0	18		acetylcholine	0.838323
CL105	0	0	0	0	0	0	0	0	0	0	0	0	0	0	0	0	0	0	0	0	74	0	0	0	0	0	0	0	0	0	0	0	0	0	0	0	74		acetylcholine	0.900407
CL112	0	0	0	0	0	0	0	0	0	0	0	0	0	0	0	0	0	0	0	0	0	0	0	0	0	0	20	0	0	0	0	0	0	0	0	0	20		acetylcholine	0.697158
CL129	0	0	0	0	0	0	0	0	0	0	0	0	0	0	0	0	0	0	0	0	98	0	0	0	0	0	0	0	0	0	0	0	0	0	0	26	124		acetylcholine	0.905779
CL151	0	0	0	0	0	0	0	0	0	0	0	0	0	0	0	0	0	0	0	0	27	0	0	0	0	0	0	0	0	0	0	0	0	0	0	0	27		acetylcholine	0.810231
CL156	0	0	0	0	0	0	0	0	0	0	0	0	0	0	0	0	0	0	0	0	16	0	0	0	0	0	0	0	0	0	0	0	0	0	0	0	16		acetylcholine	0.854902
CL202	0	0	0	0	0	0	0	0	0	0	0	0	0	0	0	0	0	0	0	0	17	0	0	0	0	0	0	0	0	0	0	0	0	0	0	0	17		acetylcholine	0.651961
CL256	0	0	0	0	0	0	0	0	0	0	0	0	0	0	0	0	0	0	0	0	16	0	0	0	0	0	0	0	0	0	0	0	0	0	0	0	16		acetylcholine	0.796834
CL267	0	0	0	0	0	0	0	0	0	0	0	0	0	0	0	0	0	0	0	0	40	0	0	0	0	0	0	0	0	0	0	0	0	0	0	0	40		acetylcholine	0.827731
CL268	0	0	0	0	0	0	0	0	0	0	0	0	0	0	0	0	0	0	0	0	39	0	0	0	0	0	0	0	0	0	0	0	0	0	0	0	39		acetylcholine	0.846154
CL283	0	0	0	0	0	0	0	0	0	0	0	0	0	0	0	0	0	0	0	0	21	0	0	0	0	0	0	0	0	0	0	0	0	0	0	0	21		glutamate	0.799293
CL294	0	0	0	0	0	0	0	0	0	0	0	0	0	0	0	0	0	0	0	0	10	0	0	0	0	0	0	0	0	0	0	0	0	0	0	0	10		acetylcholine	0.845201
CL303	0	0	0	0	0	0	0	0	0	0	0	0	0	0	0	0	0	0	0	0	0	0	0	0	0	0	0	0	0	0	0	0	20	0	0	0	20		acetylcholine	0.395149
CL307	0	0	0	0	0	0	0	0	0	0	0	0	0	0	0	0	0	0	0	0	22	0	0	0	0	0	0	0	0	0	0	0	0	0	0	0	22		acetylcholine	0.685714
CL339	0	0	0	0	0	0	0	0	0	0	0	0	0	0	0	0	0	0	0	0	0	0	0	0	0	0	0	0	0	0	0	0	0	0	0	19	19		acetylcholine	0.604167
CL359	0	0	0	0	0	0	0	0	0	0	0	0	0	0	0	0	0	0	0	0	39	0	0	0	0	0	0	0	0	0	0	0	0	0	0	0	39		acetylcholine	0.811009
CL362	0	0	0	0	0	0	0	0	0	0	0	0	0	0	0	0	0	0	0	0	0	0	0	0	0	0	11	0	0	0	0	0	0	0	0	0	11		acetylcholine	0.9375
CL363	0	0	0	0	0	0	0	0	0	0	0	0	0	0	0	0	0	0	0	0	19	0	0	0	0	0	0	0	0	0	0	0	0	0	0	0	19		acetylcholine	0.637427
CRE001	102	0	0	0	0	0	0	0	0	0	60	0	0	0	0	0	0	0	0	0	0	0	11	0	0	0	0	0	0	0	0	0	0	0	0	0	173		acetylcholine	0.641509
CRE004	0	0	0	0	0	0	0	0	0	0	0	0	0	0	0	0	0	0	0	0	0	0	0	0	0	0	0	14	0	0	0	0	0	0	0	0	14		acetylcholine	0.623603
CRE005	0	0	0	0	13	0	0	0	0	0	0	0	0	0	0	0	0	0	0	0	0	0	0	0	0	0	0	0	0	0	0	0	0	0	0	0	13		acetylcholine	0.432566
CRE009	0	0	0	0	0	0	0	0	0	0	0	0	0	0	0	0	0	0	0	0	0	0	0	0	0	0	16	0	0	0	0	0	0	0	0	0	16		acetylcholine	0.494062
CRE011	402	0	47	486	183	0	0	0	0	0	486	0	0	0	0	0	0	10	0	0	0	0	0	0	0	0	0	0	0	0	0	87	11	0	0	402	2114	SS45245	acetylcholine	0.853992
CRE012	0	0	0	0	0	0	0	0	0	0	0	0	0	0	0	0	0	0	0	0	0	0	0	0	0	0	40	24	0	0	30	0	0	0	0	0	94		gaba	0.713806
CRE013	0	0	0	0	0	0	0	0	0	0	0	0	0	0	0	0	0	0	0	0	0	0	0	0	0	0	0	0	0	0	15	0	0	0	0	15	30		gaba	0.847321
CRE017	0	0	0	0	0	0	0	0	14	0	12	0	0	0	0	0	0	0	0	0	0	0	0	0	0	0	0	0	0	0	0	0	0	0	0	0	26		acetylcholine	0.893778
CRE018	0	0	0	14	0	0	0	0	136	0	0	0	0	0	0	0	0	0	0	0	0	0	0	0	0	0	0	0	0	0	0	0	0	0	0	0	150		acetylcholine	0.669504
CRE020	0	0	0	85	0	0	0	0	0	0	0	0	0	0	0	0	0	0	0	0	0	0	0	0	0	0	0	0	0	0	0	0	0	0	0	0	85		acetylcholine	0.612994
CRE021	0	0	0	0	0	0	0	0	0	0	0	0	0	0	0	0	0	0	0	0	0	0	0	0	0	0	0	0	0	0	48	0	0	0	0	0	48		gaba	0.813856
CRE022	0	0	0	0	113	0	0	0	0	0	34	0	0	0	0	0	0	0	0	0	0	0	44	0	0	0	64	0	0	0	15	29	60	0	0	0	359		glutamate	0.749436
CRE023	0	0	0	0	0	0	0	0	0	0	0	0	0	0	0	0	0	0	0	0	0	0	0	0	0	0	0	0	0	0	0	0	0	22	0	0	22		glutamate	0.809211
CRE024	0	0	0	0	0	0	0	0	0	0	106	0	0	0	0	0	0	0	0	0	0	0	0	0	0	0	0	0	0	0	244	0	0	0	0	0	350		glutamate	0.597542
CRE027	0	0	0	0	0	0	0	0	0	0	0	0	0	0	0	0	0	0	0	0	0	0	0	0	0	0	0	0	0	0	12	0	0	0	0	0	12		glutamate	0.79569
CRE029_c	0	0	0	0	0	0	0	0	0	0	0	0	0	0	0	0	0	0	0	0	0	0	0	0	0	0	0	0	0	0	0	0	0	0	13	0	13		glutamate	0.873817
CRE030_b	0	0	0	0	0	0	0	31	0	0	0	0	0	0	0	0	0	0	0	0	0	0	0	0	0	0	0	0	0	0	0	0	0	0	0	0	31		glutamate	0.698545
CRE031	0	0	0	0	0	0	0	38	0	0	0	0	0	0	0	0	0	0	0	0	0	0	0	0	0	0	0	0	0	0	0	0	0	0	0	0	38		glutamate	0.842417
CRE032	0	0	0	0	0	0	0	0	0	0	10	0	0	0	0	0	0	0	0	0	0	0	0	0	0	0	0	0	0	0	0	0	0	0	0	0	10		glutamate	0.835526
CRE033	0	0	0	0	0	0	0	0	0	0	0	0	0	0	0	0	0	0	0	0	0	0	0	0	0	0	0	0	0	0	0	0	0	0	0	10	10		glutamate	0.850816
CRE040	0	0	0	0	0	0	0	0	0	0	0	0	0	0	0	0	0	0	0	0	0	0	0	0	0	0	0	0	0	0	68	0	65	0	0	21	154		gaba	0.755656
CRE041	19	0	0	0	0	0	0	0	0	0	0	0	0	0	0	0	0	0	0	0	0	0	0	0	0	0	0	0	0	0	0	0	0	0	0	220	239		gaba	0.759717
CRE042	0	0	416	150	107	0	0	0	0	0	229	0	0	0	0	0	0	0	0	0	0	0	68	0	0	0	49	36	0	0	0	74	0	0	0	0	1129	SS48887	gaba	0.715441
CRE043_a	0	0	0	10	10	0	0	0	0	0	0	0	0	0	0	0	0	0	0	0	0	0	0	0	0	0	0	0	0	0	0	0	0	0	0	0	20		gaba	0.80381
CRE043_b	11	0	0	0	0	0	0	0	0	0	0	0	0	0	0	0	0	0	0	0	0	0	0	0	0	11	0	0	0	0	0	0	0	0	11	0	33		gaba	0.824519
CRE043_c	0	0	0	0	0	0	0	0	0	0	0	0	0	0	0	0	0	0	0	0	0	0	0	0	0	0	0	0	0	0	0	0	0	0	0	12	12		gaba	0.814446
CRE043_d	19	0	0	0	0	0	0	0	0	0	0	0	0	0	0	0	0	0	0	0	0	0	0	0	0	0	0	0	0	0	0	0	0	0	0	0	19		gaba	0.814607
CRE044	0	0	0	0	0	0	0	0	0	0	0	0	0	0	0	0	0	0	0	0	0	0	0	0	0	0	0	0	0	0	0	0	0	0	0	16	16		gaba	0.529375
CRE048	12	0	0	0	0	0	0	0	0	0	274	57	0	0	0	0	0	0	0	0	0	0	0	0	0	0	0	0	0	0	121	0	0	0	0	0	464		glutamate	0.867209
CRE049	0	0	0	0	0	0	0	0	0	0	0	0	0	0	0	0	0	0	0	0	0	0	0	0	0	0	0	0	0	0	50	0	0	0	0	0	50		acetylcholine	0.509333
CRE050	0	0	0	0	0	0	0	75	0	402	0	14	0	0	0	0	0	0	0	0	0	72	148	0	119	0	0	0	0	74	19	0	0	0	0	0	923		glutamate	0.773512
CRE051	49	0	0	0	0	0	0	0	0	0	0	29	0	0	0	0	0	0	0	0	0	0	66	0	0	0	0	0	0	0	0	0	0	0	0	0	144	SS01203	gaba	0.768407
CRE052	0	0	0	0	0	0	0	0	0	0	24	91	0	0	0	0	0	0	0	0	0	0	58	0	0	0	0	0	0	0	0	0	0	0	0	0	173	SS01203	gaba	0.79659
CRE053	25	0	0	0	0	0	0	0	0	0	52	0	0	0	0	0	0	0	0	0	0	0	0	0	0	0	0	0	0	0	0	0	0	0	0	0	77	SS01203	gaba	0.847645
CRE054	0	0	0	88	0	0	0	0	0	0	295	129	0	0	0	0	0	0	0	0	0	0	12	0	0	0	0	0	0	0	0	39	0	0	0	0	563	SS01203	gaba	0.8081
CRE055	0	0	0	15	0	0	0	0	0	0	261	542	0	0	0	0	0	0	0	0	0	0	138	0	0	0	0	0	0	0	0	0	0	0	0	0	956	SS85348	gaba	0.79519
CRE057	0	0	0	0	0	0	0	0	0	0	38	91	0	0	0	0	0	0	0	0	0	0	26	0	0	0	0	0	0	0	0	0	0	0	0	0	155		gaba	0.84131
CRE058	0	0	0	71	0	0	0	0	0	0	141	10	0	0	0	0	0	0	0	0	0	0	0	0	0	0	0	0	0	0	0	0	0	0	0	0	222		gaba	0.873166
CRE059	0	0	0	0	0	0	0	0	0	0	0	0	0	0	0	0	0	0	0	0	0	21	0	0	0	0	0	0	0	0	0	0	0	0	0	0	21		acetylcholine	0.498874
CRE060	0	0	0	0	0	0	0	0	0	0	0	0	0	0	0	0	0	0	0	0	0	0	0	0	0	0	0	0	0	0	37	0	0	0	0	0	37		glutamate	0.506361
CRE062	10	0	0	0	0	0	0	0	0	0	0	0	0	0	0	0	0	0	0	0	0	0	0	0	0	0	0	0	0	0	0	0	0	0	0	0	10		acetylcholine	0.674286
CRE063	0	0	0	0	0	0	0	0	11	0	0	0	0	0	0	0	0	0	0	0	0	0	0	0	0	0	0	0	0	0	12	0	0	0	0	0	23		acetylcholine	0.526699
CRE064	0	0	0	0	0	0	0	0	0	0	57	0	0	0	0	0	0	0	0	0	0	0	0	0	0	0	0	0	0	0	33	0	0	0	0	0	90		acetylcholine	0.535714
CRE065	54	0	0	0	0	0	0	14	0	0	71	0	0	0	0	0	0	0	0	0	0	28	0	0	0	0	0	0	0	0	0	0	0	0	0	0	167		acetylcholine	0.622449
CRE066	0	0	0	0	0	0	0	0	0	0	0	0	0	0	0	0	0	0	0	0	0	0	0	0	0	0	0	0	0	0	106	0	0	0	0	0	106		dopamine	0.43294
CRE067	0	0	0	0	0	0	0	0	0	0	0	0	0	0	0	0	0	0	0	0	0	10	0	0	0	0	0	0	0	0	90	0	0	0	0	0	100		glutamate	0.406005
CRE068	0	0	0	0	0	0	0	0	0	0	0	0	0	0	0	0	0	0	0	0	0	0	0	0	0	0	0	0	0	0	51	0	0	0	0	0	51		glutamate	0.389545
CRE069	0	0	0	0	0	0	0	0	0	0	0	0	0	0	0	0	0	0	0	0	0	0	26	0	0	0	23	0	0	0	0	0	0	0	0	0	49		dopamine	0.301216
CRE070	0	0	0	0	0	0	0	0	0	0	0	0	0	0	0	0	0	0	0	0	0	0	0	0	0	0	0	0	0	0	31	0	0	0	0	10	41		acetylcholine	0.539118
CRE071	0	0	0	0	0	0	0	0	0	0	0	0	0	0	0	0	0	0	0	0	0	0	0	0	0	0	0	0	0	0	0	0	0	0	0	106	106		acetylcholine	0.399679
CRE072	0	0	0	0	0	0	0	0	0	262	44	31	0	0	0	0	0	0	0	0	0	0	24	19	15	0	11	0	0	11	0	0	0	0	0	0	417		acetylcholine	0.847633
CRE074	0	0	0	0	0	0	0	0	0	0	0	0	0	0	0	0	0	0	0	0	0	0	0	0	0	0	0	0	0	0	22	0	0	0	0	0	22		glutamate	0.767254
CRE075	0	0	0	0	0	0	0	0	0	0	0	0	0	0	0	0	0	0	0	0	0	0	0	0	0	0	0	0	0	0	340	0	0	0	0	0	340		glutamate	0.797566
CRE076	0	0	0	0	0	0	0	0	38	0	0	0	0	0	0	0	10	10	0	0	0	0	0	0	0	0	91	0	0	0	0	0	0	0	0	0	149		acetylcholine	0.637185
CRE077	0	0	22	0	0	0	0	0	0	0	201	115	0	0	0	0	0	0	0	0	0	0	30	0	0	0	0	0	0	0	0	0	0	0	0	0	368		acetylcholine	0.460158
CRE078	0	0	0	0	0	0	0	0	0	0	0	0	0	0	0	0	0	0	0	0	0	0	0	0	0	0	0	23	0	0	40	0	0	0	0	0	63		acetylcholine	0.69115
CRE079	0	0	0	0	0	0	0	0	0	0	0	0	0	0	0	0	0	0	0	0	0	0	0	0	0	0	0	10	0	0	43	0	0	0	0	0	53		glutamate	0.795699
CRE080	0	0	0	0	0	0	0	11	0	493	150	85	0	0	0	0	0	0	0	0	0	130	0	0	0	0	0	0	0	51	59	0	0	0	0	15	994	SS48833	acetylcholine	0.747461
CRE082	0	0	0	0	0	0	0	0	0	0	28	22	0	0	0	0	0	0	0	0	0	0	0	0	0	0	0	0	0	0	0	0	0	0	0	0	50		acetylcholine	0.876596
CRE083	0	0	0	0	0	0	0	0	0	0	0	24	0	0	0	0	0	0	0	0	0	0	0	0	0	0	0	0	0	0	0	0	0	0	0	0	24		acetylcholine	0.839639
CRE085	0	0	0	0	0	0	0	0	0	0	0	0	0	0	0	0	0	0	0	0	0	0	0	0	0	11	0	0	0	0	0	0	0	0	0	13	24		acetylcholine	0.749767
CRE086	0	0	0	0	0	0	0	0	0	0	0	0	0	0	0	0	0	0	0	0	0	0	0	0	0	0	0	0	0	0	0	0	0	0	0	89	89		acetylcholine	0.722701
CRE087	0	0	0	0	0	0	0	0	0	0	0	34	0	0	0	0	0	0	0	0	0	0	0	0	0	0	0	0	0	0	0	0	0	0	0	0	34		acetylcholine	0.814121
CRE088	0	0	36	0	0	0	0	0	0	0	13	0	0	0	0	0	11	0	0	0	0	0	0	0	0	0	0	0	0	0	0	0	0	0	0	0	60		acetylcholine	0.842708
CRE089	0	0	0	104	0	0	0	13	0	0	12	11	0	0	0	0	0	0	0	0	0	0	0	0	0	0	0	0	0	0	0	0	0	0	0	0	140		acetylcholine	0.608959
CRE092	0	0	0	0	0	0	0	10	0	0	108	0	0	0	0	0	14	0	0	0	0	0	0	0	0	0	0	0	0	0	0	0	0	0	0	0	132		acetylcholine	0.772499
CRE093	0	0	0	0	0	0	0	0	0	0	0	0	0	0	0	0	0	0	0	0	0	0	0	0	0	0	12	0	0	0	0	0	0	0	0	0	12		acetylcholine	0.684664
CRE095	0	0	0	0	0	0	0	0	0	0	0	0	0	0	0	0	0	0	0	0	0	0	0	0	0	0	31	0	0	0	0	0	0	0	0	0	31		acetylcholine	0.603802
CRE096	0	0	0	0	0	0	0	0	0	34	0	0	0	0	0	0	0	0	0	0	0	0	12	0	0	0	18	0	0	19	0	0	0	0	0	0	83		acetylcholine	0.606272
CRE098	0	0	0	0	0	0	0	0	0	87	0	18	0	0	0	0	0	0	0	0	0	0	28	0	36	0	0	0	0	0	10	0	0	0	0	0	179		acetylcholine	0.606061
CRE100	0	0	0	0	0	0	0	128	0	10	0	0	0	0	0	0	0	0	0	0	0	164	0	0	0	0	0	28	0	57	14	0	0	0	0	0	401		gaba	0.623942
CRE101	0	0	0	0	0	0	0	0	0	0	0	0	0	0	0	0	0	0	0	0	0	10	0	0	0	0	0	0	0	0	0	0	0	0	0	14	24		acetylcholine	0.432432
CRE102	0	0	0	0	0	0	0	0	124	0	83	28	0	0	0	0	0	0	0	0	0	0	0	0	0	0	0	0	0	0	0	67	0	0	0	0	302		glutamate	0.91381
CRE103	0	0	0	0	0	0	0	0	35	0	0	0	0	0	0	0	0	0	0	0	0	0	0	0	0	0	0	0	0	0	0	13	0	0	0	0	48		acetylcholine	0.575409
CRE105	0	0	0	0	49	0	0	0	0	45	61	0	0	0	0	0	0	0	0	0	0	0	0	0	0	0	0	0	0	0	0	0	0	36	0	0	191		acetylcholine	0.810811
CRE107	0	0	0	0	0	0	0	0	0	0	0	0	0	0	0	0	0	0	0	0	0	0	0	0	0	0	29	0	0	0	0	0	0	0	10	0	39		glutamate	0.806392
DNa02	0	0	0	0	0	0	0	0	0	0	0	0	0	0	0	0	0	0	0	0	0	0	0	0	0	0	0	0	0	0	0	10	0	0	0	0	10		neither	0.342105
DNa03	0	0	0	0	0	0	0	0	0	0	0	0	0	0	0	0	0	0	0	0	0	0	0	0	0	0	0	0	0	0	0	108	0	0	0	0	108		acetylcholine	0.852906
DNb05	0	0	0	0	0	0	0	0	0	0	0	0	0	0	0	0	0	0	0	0	57	0	0	0	0	0	0	0	0	0	0	0	0	0	0	0	57		acetylcholine	0.843658
DNp42	0	0	0	0	0	0	0	0	0	0	0	0	0	0	0	0	0	0	0	0	94	0	0	0	0	0	0	0	0	0	0	0	0	0	0	0	94		acetylcholine	0.821622
DPM	0	0	0	0	10	0	0	15	0	34	0	0	18	0	0	0	0	0	0	0	0	0	0	0	0	0	0	0	0	0	0	11	0	0	0	0	88	SS01241	dopamine	0.862154
DSKMP3	0	0	0	0	0	0	0	0	0	0	0	0	0	0	0	0	0	0	0	0	0	0	0	41	0	0	0	0	0	0	0	0	0	0	0	0	41	SS33905	acetylcholine	0.383976
ER1_a	0	0	0	0	0	0	0	0	0	0	0	0	0	0	0	0	0	0	0	0	0	0	0	0	0	0	10	0	0	0	0	0	0	0	0	0	10		gaba	0.895586
FB1H	12	0	0	96	11	0	0	0	0	0	12	0	0	0	0	0	0	0	0	0	0	0	15	0	0	0	0	0	0	0	0	0	0	0	0	0	146		dopamine	0.461131
FB2A	0	0	0	0	0	0	0	0	0	0	0	0	0	0	0	0	0	0	0	0	0	0	0	0	0	0	0	0	0	0	0	0	0	33	0	0	33	MB619B	dopamine	0.463276
FB2C	0	0	0	12	0	0	0	0	0	0	0	0	0	0	0	0	0	0	0	0	0	0	0	0	0	0	0	0	0	0	0	0	0	0	0	0	12		glutamate	0.580723
FB2L	0	0	0	10	0	0	0	0	0	0	0	0	0	0	0	0	0	0	0	0	0	0	0	0	0	0	0	0	0	0	0	0	0	0	0	0	10		glutamate	0.594595
FB4A	0	0	0	98	0	0	0	0	0	0	36	0	0	0	0	0	0	0	0	0	0	0	0	0	0	0	0	0	0	0	0	0	0	0	0	0	134		glutamate	0.867886
FB4C	0	0	0	0	0	0	0	0	0	0	0	0	0	0	0	0	0	0	0	0	0	67	0	0	0	0	0	0	0	0	0	0	0	0	0	0	67		glutamate	0.704173
FB4F_b	0	0	0	0	0	0	0	0	0	0	0	0	0	0	0	0	0	0	0	0	0	14	0	0	0	0	0	0	0	0	29	0	0	0	0	0	43		glutamate	0.607029
FB4G	0	0	0	0	0	0	0	0	0	0	0	0	0	0	0	0	0	0	0	0	0	0	0	0	0	0	21	0	0	12	0	0	0	0	0	0	33		glutamate	0.725084
FB4H	0	0	0	0	0	0	0	0	0	0	0	0	0	0	0	0	0	0	0	0	0	22	0	0	0	10	0	0	0	17	0	0	0	0	39	0	88		glutamate	0.61815
FB4I	0	0	0	0	0	0	0	0	0	0	0	0	0	0	0	0	0	0	0	0	0	0	0	0	0	0	0	0	0	0	33	0	0	0	0	0	33		glutamate	0.552672
FB4J	0	0	0	0	0	0	0	0	0	0	0	0	0	0	0	0	0	0	0	0	0	0	0	0	0	0	0	0	0	0	24	0	0	0	0	0	24		glutamate	0.69028
FB4L	0	0	0	0	0	0	0	0	0	0	0	0	0	0	0	0	0	0	0	0	0	0	0	0	0	0	0	0	0	0	0	0	0	35	0	0	35		serotonin	0.446947
FB4M	0	0	0	0	0	0	0	0	0	0	0	0	0	0	0	0	0	0	0	0	0	0	0	0	0	0	0	0	0	0	0	0	0	11	0	73	84	SS01312	octopamine	0.498627
FB4N	0	0	0	0	0	0	0	0	0	0	0	0	0	0	0	0	0	0	0	0	0	0	0	0	0	0	24	19	0	0	0	0	0	0	0	0	43		glutamate	0.6187
FB4O	0	0	0	0	0	0	0	0	0	0	0	0	0	0	0	0	0	0	0	0	0	14	48	0	0	0	0	0	0	11	0	0	0	0	0	0	73		glutamate	0.443983
FB4P_a	0	0	0	0	0	0	0	0	0	0	0	0	0	0	0	0	0	0	0	0	0	0	0	0	0	0	0	23	0	0	13	0	0	0	0	0	36		glutamate	0.657764
FB4P_b	0	0	0	0	0	0	0	27	0	0	0	0	0	0	0	0	0	0	0	0	0	187	0	0	0	0	0	0	0	0	0	0	0	0	0	0	214		glutamate	0.54739
FB4R	0	0	0	0	0	0	0	109	0	0	0	0	0	0	0	0	0	0	0	0	0	245	0	0	0	0	0	0	0	0	0	0	0	0	0	0	354		glutamate	0.630524
FB4X	0	0	0	0	0	0	0	0	0	0	0	0	0	0	0	0	0	0	0	0	0	0	0	0	0	0	14	0	0	0	53	0	0	0	0	0	67		glutamate	0.52072
FB4Y	0	0	0	0	0	0	0	0	0	0	0	0	0	0	0	0	0	0	0	0	0	0	0	0	0	0	0	0	0	0	0	0	0	56	0	27	83		dopamine	0.468454
FB5AB	0	0	0	0	0	0	0	0	0	0	79	136	0	0	0	0	0	0	0	0	0	0	0	0	0	0	0	0	0	0	0	0	0	0	0	0	215	SS87499	dopamine	0.607214
FB5C	0	0	0	0	0	0	0	0	0	34	0	0	0	0	0	0	0	0	0	0	0	0	0	0	0	0	0	0	0	0	0	0	0	0	0	0	34		glutamate	0.672321
FB5D	0	0	0	0	0	0	0	0	0	14	0	0	0	0	0	0	0	0	0	0	0	0	0	0	0	0	0	12	0	0	0	0	0	0	0	0	26		glutamate	0.687285
FB5E	0	0	0	0	0	0	0	0	0	0	0	0	0	0	0	0	0	0	0	0	0	0	0	0	0	0	0	11	0	0	10	0	0	0	0	0	21		glutamate	0.619318
FB5H	0	0	0	0	0	0	0	0	0	0	0	0	0	15	0	0	0	0	0	0	0	0	0	0	0	0	0	0	0	0	0	0	0	0	0	0	15		dopamine	0.522576
FB5I	0	0	0	0	0	0	0	0	0	0	0	0	0	0	0	0	0	0	0	0	0	0	0	0	0	0	11	0	0	0	49	0	0	0	0	0	60		glutamate	0.482647
FB5J	0	0	0	32	0	0	0	0	0	0	13	0	0	0	0	0	0	0	0	0	0	0	0	0	0	0	0	0	0	0	0	0	0	0	0	0	45		glutamate	0.899777
FB5K	0	0	0	0	0	0	0	0	0	0	11	0	0	10	0	0	0	0	0	0	0	0	0	0	0	0	0	0	0	0	0	0	0	0	0	0	21		glutamate	0.789814
FB5L	0	0	0	0	0	0	0	0	0	0	0	0	0	0	0	0	0	0	0	0	0	0	0	0	0	0	0	0	0	0	11	0	0	0	0	0	11		glutamate	0.688406
FB5V	0	0	0	0	0	0	0	79	0	0	0	0	0	0	0	0	0	0	0	0	0	38	0	0	0	0	0	0	0	0	0	0	0	0	0	114	231		glutamate	0.828859
FB5X	0	0	0	0	0	0	0	0	0	0	0	0	0	0	0	0	0	0	0	0	0	0	0	0	0	0	0	0	0	0	0	0	0	11	0	0	11		glutamate	0.668059
FB6A	0	0	0	0	0	0	0	0	0	0	0	0	0	0	0	0	0	0	0	0	0	0	0	0	15	0	0	0	0	0	0	0	0	0	0	0	15	SS87401	octopamine	0.448214
FB6R	0	0	0	0	0	0	0	0	0	0	0	0	0	0	0	0	0	0	0	0	0	0	0	0	0	0	0	0	0	0	0	0	0	12	0	0	12		glutamate	0.906863
FB6V	0	0	0	0	0	0	0	0	0	0	0	0	0	0	0	0	0	0	0	0	0	0	0	13	0	0	0	0	0	0	0	0	0	0	0	0	13		glutamate	0.693878
FB8F_a	0	0	0	0	0	0	0	0	0	0	0	0	0	0	0	0	0	0	0	0	0	0	0	42	12	0	0	0	0	0	0	0	0	0	0	0	54		glutamate	0.675214
IB005	0	0	0	0	0	0	0	0	0	0	0	0	0	0	0	0	0	0	0	0	0	0	0	0	0	0	0	0	0	0	0	0	0	0	0	184	184		gaba	0.612454
IB017	0	0	0	0	0	0	0	0	0	0	0	0	0	0	0	0	0	0	0	0	0	0	0	0	0	0	0	0	0	0	0	0	0	0	0	29	29		acetylcholine	0.733666
IB021	0	0	0	0	0	0	0	0	0	0	0	0	0	0	0	0	0	0	0	0	0	0	0	0	0	0	0	0	0	0	0	0	0	0	0	11	11		glutamate	0.4287
IB048	0	0	0	0	0	0	0	0	0	0	0	0	0	0	0	0	0	0	0	0	0	0	0	0	0	0	119	0	0	0	0	59	35	0	0	0	213		glutamate	0.423688
IB049	0	0	0	0	0	0	0	0	0	0	0	0	0	0	0	0	0	0	0	0	0	0	0	0	0	0	114	0	0	0	0	30	0	0	0	0	144		acetylcholine	0.458813
IB064	0	0	0	0	0	0	0	0	0	0	0	0	0	0	0	0	0	0	0	0	0	15	0	0	0	0	0	13	0	0	26	0	0	0	0	0	54		acetylcholine	0.732449
LAL001	0	0	0	0	0	0	0	0	0	0	0	0	0	0	0	0	0	0	0	0	0	0	0	0	0	0	0	0	0	0	0	0	0	0	0	105	105		glutamate	0.426299
LAL008	0	0	0	0	0	0	0	0	0	0	0	0	0	0	0	0	0	0	0	0	0	0	0	0	0	0	0	0	0	0	0	0	0	0	0	257	257		glutamate	0.573756
LAL014	0	0	0	0	0	0	0	0	0	0	0	0	0	0	0	0	0	0	0	0	0	0	0	0	0	0	13	0	0	0	0	0	0	0	0	0	13		acetylcholine	0.634581
LAL015	0	0	0	0	0	0	0	0	0	0	0	0	0	0	0	0	0	0	0	0	0	0	0	0	0	0	0	0	0	0	0	0	0	0	0	13	13		acetylcholine	0.54933
LAL016	0	0	0	0	0	0	0	0	0	0	0	0	0	0	0	0	0	0	0	0	0	0	0	0	0	0	0	0	0	0	0	0	0	0	0	28	28		acetylcholine	0.914538
LAL022	0	0	0	11	0	0	0	0	0	0	0	0	0	0	0	0	0	0	0	0	0	0	0	0	0	0	0	0	0	0	0	0	0	0	0	0	11		acetylcholine	0.619103
LAL023	0	0	0	0	0	0	0	0	0	0	37	0	0	0	0	0	0	0	0	0	0	0	0	0	0	0	0	0	0	0	0	0	0	0	0	0	37		acetylcholine	0.643377
LAL030_a	79	0	0	0	0	0	0	0	0	0	0	0	0	0	0	0	0	0	0	0	0	0	0	0	0	0	0	0	0	0	0	0	0	0	0	18	97		acetylcholine	0.817533
LAL031	0	0	0	0	0	0	0	0	39	0	0	0	0	0	0	0	0	0	0	0	0	0	0	0	0	0	0	0	0	0	0	11	0	0	0	0	50		acetylcholine	0.851301
LAL033	0	0	0	0	0	0	0	0	0	0	0	0	0	0	0	0	0	0	0	0	0	0	0	0	0	0	27	0	0	0	0	27	0	0	0	0	54		acetylcholine	0.713555
LAL034	0	0	0	14	0	0	0	0	0	0	0	0	0	0	0	0	0	0	0	0	0	0	0	0	0	0	0	0	0	0	0	0	0	0	0	0	14	SS32230	acetylcholine	0.79393
LAL036	0	0	0	0	0	0	0	0	0	0	0	0	0	0	0	0	0	0	0	0	0	0	0	0	0	0	12	0	0	0	0	0	0	0	0	0	12		acetylcholine	0.756447
LAL037	0	0	0	115	0	0	0	0	0	0	0	0	0	0	0	0	0	0	0	0	0	0	0	0	0	0	0	0	0	0	0	22	0	0	0	0	137		acetylcholine	0.61596
LAL038	0	0	0	31	0	0	0	0	0	0	0	0	0	0	0	0	0	0	0	0	0	0	0	0	0	0	0	0	0	0	0	0	0	0	0	0	31		acetylcholine	0.682635
LAL039	0	0	0	64	0	0	0	0	0	0	0	0	0	0	0	0	0	0	0	0	0	0	0	0	0	0	11	0	0	0	0	116	0	0	0	0	191		acetylcholine	0.510557
LAL040	0	0	0	0	0	0	0	0	0	0	0	0	0	0	0	0	0	0	0	0	0	0	0	0	0	0	0	0	0	0	0	0	0	0	0	88	88		gaba	0.708804
LAL042	0	0	0	0	0	0	0	0	0	0	0	0	0	0	0	0	0	0	0	0	0	0	0	0	0	0	0	0	0	0	0	0	0	0	0	227	227		glutamate	0.539593
LAL045	0	0	0	0	0	0	0	0	0	0	0	0	0	0	0	0	0	0	0	0	0	0	0	0	0	0	0	0	0	0	0	0	0	0	0	110	110		gaba	0.62476
LAL051	0	0	0	0	0	0	0	0	0	0	0	0	0	0	0	0	0	0	0	0	0	0	0	0	0	0	220	0	0	0	0	167	0	0	0	0	387		glutamate	0.556286
LAL072	0	0	0	0	0	0	0	0	0	0	0	0	0	0	0	0	0	0	0	0	0	0	0	0	0	0	58	0	0	0	0	0	0	0	0	0	58		glutamate	0.558651
LAL074	0	0	0	0	0	0	0	0	0	0	0	0	0	0	0	0	0	0	0	0	0	0	0	0	0	0	0	0	0	0	0	13	0	0	0	0	13		glutamate	0.724204
LAL078	0	0	0	0	0	0	0	0	0	0	0	0	0	0	0	0	0	0	0	0	0	0	0	0	0	0	0	11	0	0	0	0	0	0	0	0	11		gaba	0.826896
LAL080	0	0	0	0	0	0	0	0	0	0	0	0	0	0	0	0	0	0	0	0	0	0	0	0	0	0	0	36	0	0	0	0	0	0	0	0	36		gaba	0.8431
LAL081	0	0	0	0	0	0	0	0	0	0	0	0	0	0	0	0	0	0	0	0	0	0	0	0	0	0	0	0	0	0	0	0	0	0	0	11	11		acetylcholine	0.910412
LAL083	0	0	0	0	0	0	0	0	0	0	0	0	0	0	0	0	0	0	0	0	0	0	0	0	0	0	0	0	0	0	0	18	0	0	0	10	28		serotonin	0.235294
LAL100	0	0	0	0	0	0	0	0	0	26	29	0	0	0	0	0	0	0	0	0	0	66	0	0	0	0	0	0	0	0	0	0	0	0	0	0	121		gaba	0.816901
LAL101	0	0	0	0	0	0	0	0	0	0	0	0	0	0	0	0	0	0	0	0	0	0	0	0	0	0	0	0	0	0	0	0	0	0	0	100	100		gaba	0.631157
LAL102	0	0	0	0	0	0	0	0	0	0	0	0	0	0	0	0	0	0	0	0	0	0	0	0	0	0	0	0	0	0	0	0	0	0	0	26	26		gaba	0.666265
LAL107	0	0	0	0	0	0	0	0	0	0	0	0	0	0	0	0	0	0	0	0	0	0	0	0	0	0	0	0	0	0	0	0	0	0	0	14	14		acetylcholine	0.88835
LAL110	0	0	0	0	0	0	0	0	0	0	0	0	0	0	0	0	0	0	0	0	0	0	0	0	0	0	0	0	0	0	0	0	0	0	0	10	10		acetylcholine	0.454111
LAL113	0	0	0	0	0	0	0	0	0	0	0	0	0	0	0	0	0	0	0	0	0	0	0	0	0	0	0	0	0	0	0	0	0	0	0	45	45		gaba	0.63748
LAL115	0	0	0	0	0	0	0	0	0	0	0	0	0	0	0	0	0	0	0	0	0	0	0	0	0	0	34	0	0	0	0	100	0	0	0	0	134		acetylcholine	0.798519
LAL116	0	0	0	0	0	0	0	0	0	0	0	0	0	0	0	0	0	0	0	0	0	0	0	0	0	0	0	0	0	0	0	0	0	0	0	27	27		acetylcholine	0.907692
LAL119	0	0	0	0	0	0	0	0	0	0	0	0	0	0	0	0	0	0	0	0	0	0	0	0	0	0	33	0	0	0	0	0	0	0	0	10	43		acetylcholine	0.960591
LAL120	0	0	0	0	0	0	0	0	0	0	0	0	0	0	0	0	0	0	0	0	0	0	0	0	0	0	15	0	0	0	0	0	0	0	0	0	15		glutamate	0.435314
LAL123	0	0	0	0	0	0	0	0	0	0	0	0	0	0	0	0	0	0	0	0	0	0	0	0	0	0	0	39	0	0	0	0	0	0	0	0	39		glutamate	0.428063
LAL124	0	0	0	0	0	0	0	0	0	0	0	0	0	0	0	0	0	0	0	0	0	0	0	0	0	0	0	17	0	0	0	0	0	0	0	22	39		serotonin	0.696954
LAL128	0	0	0	0	0	0	0	0	0	0	0	0	0	0	0	0	0	0	0	0	0	0	0	0	0	0	35	0	0	0	0	0	0	0	0	0	35		serotonin	0.468285
LAL129	0	0	0	0	0	0	0	11	0	0	0	0	0	0	0	0	0	0	0	0	0	0	0	0	0	0	0	0	0	0	0	0	0	0	0	242	253		acetylcholine	0.655065
LAL135	0	0	0	0	0	0	0	0	0	0	0	0	0	0	0	0	0	0	0	0	0	0	0	0	0	0	38	0	0	0	0	39	0	0	0	0	77		acetylcholine	0.791019
LAL137	0	0	0	0	0	0	0	0	0	0	0	0	0	0	0	0	0	0	0	0	0	0	0	0	0	0	0	0	0	0	10	0	0	0	0	22	32		acetylcholine	0.825187
LAL144	0	0	0	0	0	0	0	0	0	0	0	0	0	0	0	0	0	0	0	0	0	0	0	0	0	0	0	0	0	0	0	0	0	0	0	56	56		acetylcholine	0.957576
LAL147	0	0	0	0	0	0	0	0	0	0	0	0	0	0	0	0	0	0	0	0	0	0	0	0	0	0	0	0	0	0	0	0	0	0	0	20	20		glutamate	0.671934
LAL149	0	0	0	0	0	0	0	0	0	0	0	0	0	0	0	0	0	0	0	0	0	0	0	0	0	0	0	0	0	0	0	0	0	0	0	163	163		glutamate	0.584951
LAL150	0	0	0	0	0	0	0	0	0	0	0	0	0	0	0	0	0	0	0	0	0	0	0	0	0	0	0	0	0	0	0	0	0	0	0	97	97		glutamate	0.670229
LAL151	0	0	0	0	0	0	0	0	0	0	0	0	0	0	0	0	0	0	0	0	0	0	0	0	0	0	0	0	0	0	0	0	0	0	0	67	67		glutamate	0.555556
LAL154	0	0	0	0	0	0	0	44	0	0	0	0	0	0	0	0	0	0	0	0	0	10	0	0	0	0	0	0	0	0	0	0	0	0	0	0	54		acetylcholine	0.524398
LAL155	0	0	0	0	0	0	0	0	0	0	0	0	0	0	0	0	0	0	0	0	0	0	0	0	0	0	38	0	0	0	39	77	22	0	0	0	176		acetylcholine	0.3671
LAL159	0	0	0	0	0	0	0	0	0	0	0	0	0	0	0	0	0	0	0	0	0	83	0	0	0	0	0	54	0	33	61	0	10	0	0	0	241		acetylcholine	0.880895
LAL160	0	0	0	0	0	0	0	0	0	0	0	0	0	0	0	0	0	0	0	0	0	0	0	0	0	0	0	0	0	18	174	0	11	0	0	0	203		acetylcholine	0.823305
LAL161	0	0	0	0	0	0	0	0	0	0	0	0	0	0	0	0	0	0	0	0	0	0	0	0	0	0	0	0	0	11	158	0	0	0	0	0	169		acetylcholine	0.815697
LAL162	0	0	0	0	0	0	0	0	0	0	0	0	0	0	0	0	0	0	0	0	0	0	0	0	0	0	12	0	0	0	0	0	0	0	0	0	12		acetylcholine	0.918033
LAL163	0	0	0	0	0	0	0	0	0	0	0	0	0	0	0	0	0	0	0	0	0	0	0	0	0	0	0	0	0	0	0	0	10	0	0	0	10		acetylcholine	0.647166
LAL169	0	0	0	0	0	0	0	0	0	0	0	0	0	0	0	0	0	0	0	0	0	0	0	0	0	0	0	0	0	0	0	0	12	0	0	41	53		acetylcholine	0.89729
LAL170	0	0	0	0	0	0	0	0	0	0	0	0	0	0	0	0	0	0	0	0	0	0	0	0	0	0	0	0	0	0	0	0	24	0	0	0	24		acetylcholine	0.934426
LAL171	0	0	0	0	0	0	0	0	0	0	0	0	0	0	0	0	0	0	0	0	0	0	0	0	0	0	269	0	0	0	0	126	24	0	0	0	419		acetylcholine	0.92527
LAL172	0	0	0	0	0	0	0	0	0	0	0	0	0	0	0	0	0	0	0	0	0	0	0	0	0	0	217	0	0	0	0	121	12	0	0	0	350		acetylcholine	0.916579
LAL173	0	0	0	0	0	0	0	0	0	0	0	0	0	0	0	0	0	0	0	0	0	0	0	0	0	0	87	0	0	0	0	83	19	0	0	0	189		acetylcholine	0.908219
LAL174	0	0	0	0	0	0	0	0	0	0	0	0	0	0	0	0	0	0	0	0	0	0	0	0	0	0	124	14	0	0	0	68	42	0	0	0	248		acetylcholine	0.916137
LAL175	0	0	0	0	0	0	0	0	0	0	0	0	0	0	0	0	0	0	0	0	0	0	0	0	0	0	0	0	0	0	13	0	0	0	0	0	13		acetylcholine	0.793661
LAL176	0	0	0	0	0	0	0	0	0	0	0	0	0	0	0	0	0	0	0	0	0	0	0	0	0	0	0	0	0	0	52	0	0	0	0	0	52		acetylcholine	0.573209
LAL177	0	0	0	0	0	0	0	0	0	0	0	0	0	0	0	0	0	0	0	0	0	0	0	0	0	0	0	0	0	0	35	0	0	0	0	0	35		acetylcholine	0.653543
LAL183	0	0	0	0	0	0	0	0	0	0	0	0	0	0	0	0	0	0	0	0	0	0	0	0	0	0	38	0	0	0	0	60	0	0	0	0	98	SS45229	acetylcholine	0.97009
LAL185	0	0	0	0	0	0	0	148	0	0	0	0	0	0	0	0	0	0	0	0	0	95	10	0	0	0	0	0	0	0	0	0	0	0	0	63	316		acetylcholine	0.582843
LAL190	0	0	0	0	0	0	0	0	0	0	0	0	0	0	0	0	0	0	0	0	0	0	0	0	0	0	0	13	0	0	0	0	0	0	0	0	13		acetylcholine	0.606811
LAL196	0	0	0	0	0	0	0	0	0	0	0	0	0	0	0	0	0	0	0	0	0	10	0	0	0	0	0	0	0	0	0	0	0	0	0	0	10		acetylcholine	0.73065
LAL198	0	0	10	0	0	0	0	0	0	0	43	0	0	0	0	0	0	0	0	0	0	0	0	0	0	0	0	0	0	0	0	0	0	0	0	0	53		acetylcholine	0.760667
LAL199	0	0	0	0	0	0	0	0	0	0	0	0	0	0	0	0	0	0	0	0	0	0	0	0	0	0	0	0	0	0	0	0	0	0	0	21	21		acetylcholine	0.806524
LAL200	0	0	0	0	0	0	0	0	0	0	0	0	0	0	0	0	0	0	0	0	0	0	0	0	0	0	0	13	0	0	0	0	0	0	0	10	23		acetylcholine	0.542733
LAL201	0	0	0	0	0	0	0	0	0	0	0	0	0	0	0	0	0	0	0	0	0	0	0	0	0	0	0	0	0	0	0	16	0	0	0	0	16		acetylcholine	0.935024
LC40a	0	0	0	0	0	0	0	0	0	0	0	0	0	0	0	0	0	0	0	0	21	0	0	0	0	0	0	0	0	0	0	0	0	0	0	0	21		acetylcholine	0.832105
LC40b	0	0	0	0	0	0	0	0	0	0	0	0	0	0	0	0	0	0	0	0	10	0	0	0	0	0	0	0	0	0	0	0	0	0	0	0	10		acetylcholine	0.93617
LCNOp	0	0	0	0	0	0	0	0	0	0	0	0	0	0	0	0	0	0	0	0	0	0	0	0	0	0	0	0	0	0	43	0	0	0	0	0	43	SS47413	glutamate	0.560411
LHAD1a3	0	13	0	0	0	0	0	0	0	0	0	0	0	0	0	0	0	0	0	0	0	0	0	0	0	0	0	0	0	0	0	0	0	0	0	0	13		acetylcholine	0.925781
LHAD1b1_a	0	0	0	0	0	0	28	0	0	0	0	0	10	0	0	0	0	0	0	0	0	0	0	0	0	0	0	0	0	0	0	0	0	0	0	0	38		acetylcholine	0.418367
LHAD1b2_a	240	0	0	0	0	0	84	0	0	0	62	47	79	0	0	0	0	0	0	0	0	0	0	0	0	0	0	0	0	0	0	0	0	0	0	0	512		acetylcholine	0.69081
LHAD1b2_b	0	0	0	0	0	0	12	0	0	0	0	0	0	0	0	0	0	0	0	0	0	0	0	0	0	0	0	0	0	0	0	0	0	0	0	0	12		acetylcholine	0.665579
LHAD1b2_c	40	0	0	0	0	0	13	0	0	0	11	40	0	0	0	0	0	0	0	0	0	0	0	0	0	0	0	0	0	0	0	0	0	0	0	0	104		acetylcholine	0.614227
LHAD1b2_d	258	13	0	0	0	0	253	0	0	0	59	53	152	0	0	0	0	0	0	0	0	0	0	0	11	0	0	0	0	0	0	0	0	0	0	0	799		acetylcholine	0.780998
LHAD1b3	0	0	0	0	0	0	14	0	0	0	0	0	140	0	0	0	0	0	0	0	0	0	0	0	0	0	0	0	0	0	0	0	0	0	0	0	154	SS82503	acetylcholine	0.551491
LHAD1b5	0	0	0	0	0	0	431	0	0	0	0	0	23	0	0	0	0	0	0	0	0	0	0	0	42	0	0	0	0	0	0	0	0	0	0	0	496		acetylcholine	0.818114
LHAD1b6_a	11	0	0	0	0	0	23	0	0	0	0	0	0	0	0	0	0	0	0	0	0	0	0	0	0	0	0	0	0	0	0	0	0	0	0	0	34		acetylcholine	0.575758
LHAD1c1_a	13	0	0	0	0	0	0	0	0	0	0	17	0	0	0	0	0	0	0	0	0	0	0	0	0	0	0	0	0	0	0	0	0	0	0	0	30		acetylcholine	0.79803
LHAD1c1_b	0	0	0	0	0	0	0	0	0	0	0	16	0	0	0	0	0	0	0	0	0	0	0	0	0	0	0	0	0	0	0	0	0	0	0	0	16		acetylcholine	0.755435
LHAD1c2	0	0	0	0	0	0	0	0	0	0	0	36	0	0	0	0	0	0	0	0	0	0	0	0	0	0	0	0	0	0	0	0	0	0	0	0	36	SS16659	acetylcholine	0.851415
LHAD1f2	0	0	0	0	0	0	0	0	0	0	0	0	0	0	0	0	0	0	0	0	14	0	0	0	0	0	0	0	0	0	0	0	0	0	0	0	14		glutamate	0.856808
LHAD1f3_b	0	0	0	0	0	0	0	0	0	0	0	0	0	0	0	0	0	0	0	0	13	0	0	0	0	0	0	0	0	0	0	0	0	0	0	0	13		glutamate	0.866667
LHAD1k1	0	0	0	0	0	0	35	0	0	0	0	0	63	0	0	0	0	0	0	0	0	0	0	0	0	0	0	0	0	0	0	0	0	0	0	0	98		acetylcholine	0.788918
LHAD2b1	0	0	0	0	0	0	0	0	0	0	0	0	0	0	0	0	0	0	0	0	0	0	0	0	0	0	0	0	32	0	0	0	0	0	0	0	32		acetylcholine	0.725664
LHAD3g1	0	0	0	0	0	0	0	0	0	0	0	0	0	0	0	0	0	11	0	0	0	0	0	0	0	0	0	0	0	0	0	0	0	0	0	0	11		glutamate	0.831776
LHAV2a3	0	0	0	0	0	0	0	0	0	0	0	0	0	0	0	0	0	0	0	0	28	0	0	0	0	0	0	0	0	0	0	0	0	0	0	0	28		acetylcholine	0.898462
LHAV2i2	0	0	0	0	0	0	0	0	0	0	0	0	44	0	0	0	0	0	0	0	0	0	0	0	0	0	0	0	0	0	0	0	0	0	0	0	44		acetylcholine	0.646154
LHAV2i3	0	0	0	0	0	0	0	0	0	0	0	0	23	0	0	0	0	0	0	0	0	0	0	0	0	0	0	0	0	0	0	0	0	0	0	0	23		acetylcholine	0.735294
LHAV2o1	0	17	0	0	0	0	0	0	0	0	0	0	0	0	0	0	0	0	0	0	0	0	0	0	0	0	0	0	0	0	0	0	0	0	0	0	17		acetylcholine	0.764964
LHAV3b2_b	0	0	0	0	0	0	15	0	0	0	0	0	0	0	0	0	0	0	0	0	0	0	0	0	0	0	0	0	0	0	0	0	0	0	0	0	15		acetylcholine	0.883792
LHAV3b2_c	0	0	0	0	0	0	77	0	0	0	0	0	0	0	0	0	0	0	0	0	0	0	0	0	0	0	0	0	0	0	0	0	0	0	0	0	77		acetylcholine	0.958194
LHAV3h1	0	38	0	0	0	0	0	0	0	0	0	0	0	0	0	0	0	0	0	0	0	0	0	0	0	0	0	0	0	0	0	0	0	0	0	0	38		acetylcholine	0.94414
LHAV3j1	0	0	0	0	0	0	0	0	0	0	0	0	0	0	0	0	0	0	14	0	0	0	0	76	0	0	0	0	0	0	0	0	0	0	0	0	90		acetylcholine	0.816327
LHAV3k1	0	168	0	0	0	0	0	0	0	0	0	0	0	0	0	0	0	0	70	0	0	0	0	19	0	0	0	0	0	0	0	0	0	0	0	0	257		acetylcholine	0.934586
LHAV3m1	0	13	0	0	0	0	0	0	0	0	0	10	0	0	0	0	0	0	0	0	0	0	0	0	0	0	0	0	0	0	0	0	0	0	0	0	23		gaba	0.814634
LHAV4g9	0	0	0	0	0	0	0	0	0	0	0	0	0	0	0	0	0	0	15	0	0	0	0	0	0	0	0	0	0	0	0	0	0	0	0	0	15		gaba	0.881016
LHAV4j1	0	0	0	0	0	0	0	0	0	0	0	0	0	0	0	0	0	0	21	0	0	0	0	15	0	0	0	0	0	0	0	0	0	0	0	0	36		gaba	0.929907
LHAV6a3_a	0	0	0	0	0	0	0	0	0	0	0	0	0	0	0	0	0	0	0	0	0	0	0	0	21	0	0	0	0	0	0	0	0	0	0	0	21		acetylcholine	0.453355
LHAV6a9	0	0	0	0	0	0	0	0	0	21	0	0	22	0	0	0	0	0	0	0	0	0	0	0	179	0	0	0	0	0	0	0	0	0	0	0	222		acetylcholine	0.475771
LHAV6c1	0	0	0	0	0	0	0	0	0	0	0	0	0	0	0	0	0	0	0	0	0	0	0	0	0	0	75	0	0	0	0	0	0	0	0	0	75		glutamate	0.695464
LHAV6g1	14	0	0	0	0	0	0	0	0	0	0	0	0	0	46	0	0	0	0	0	0	0	0	0	0	0	0	0	27	0	0	0	0	0	0	0	87		glutamate	0.880524
LHAV7b1	0	0	0	0	0	0	0	0	0	0	0	0	0	0	0	0	0	0	0	0	100	0	0	0	0	0	0	0	0	0	0	0	0	0	0	0	100		acetylcholine	0.898707
LHAV9a1_a	0	0	0	0	0	0	0	0	0	0	0	0	0	0	0	0	15	0	0	0	0	0	0	0	0	0	0	0	0	0	0	0	0	0	0	0	15		acetylcholine	0.779775
LHAV9a1_b	0	0	0	0	0	0	0	0	0	0	0	0	0	0	0	0	18	10	0	0	0	0	16	0	0	0	0	0	0	0	0	0	0	0	0	0	44		acetylcholine	0.716553
LHAV9a1_c	0	0	0	0	0	0	0	0	0	0	0	0	0	0	0	0	0	0	0	0	0	0	0	0	0	0	0	0	0	0	38	0	0	0	0	0	38		acetylcholine	0.471318
LHCENT1	0	0	0	0	0	0	0	0	0	10	0	0	0	0	0	0	0	0	207	0	0	0	0	75	59	0	0	0	0	0	0	0	0	0	0	0	351		gaba	0.825378
LHCENT10	14	0	0	0	0	0	0	0	0	0	0	0	0	0	0	0	0	0	0	0	0	0	0	0	0	0	0	0	0	0	0	0	0	0	0	0	14		gaba	0.902147
LHCENT11	129	0	0	18	0	0	0	0	0	0	139	108	0	0	0	0	0	0	0	0	0	38	0	0	0	0	0	0	0	0	0	0	0	0	0	16	448		acetylcholine	0.953216
LHCENT12	0	0	0	0	0	0	0	0	0	0	0	0	0	0	0	0	0	0	31	0	0	0	0	0	0	0	0	0	0	0	0	0	0	0	0	0	31		glutamate	0.739857
LHCENT2	0	0	0	0	0	0	0	0	0	13	0	0	0	0	0	0	0	0	0	14	0	0	0	23	110	0	0	0	0	0	0	0	0	0	0	0	160		gaba	0.885323
LHCENT3	651	48	0	46	0	0	0	98	0	0	165	30	0	0	0	31	81	0	18	0	0	63	0	0	0	0	0	0	0	33	0	0	0	0	0	10	1274		gaba	0.836012
LHCENT4	0	41	0	0	0	0	0	0	0	0	123	122	0	0	0	0	11	13	36	0	131	0	0	0	0	0	0	0	55	0	0	0	0	0	0	0	532		glutamate	0.810387
LHCENT5	162	26	16	34	0	0	0	0	0	0	0	0	0	0	0	0	0	0	0	0	0	0	0	0	0	0	0	0	0	0	0	0	0	0	0	0	238		gaba	0.793347
LHCENT6	0	12	0	0	0	0	0	0	0	0	0	0	0	0	0	0	0	0	96	27	0	0	0	216	0	0	0	0	0	0	0	0	0	0	0	0	351		gaba	0.902604
LHCENT8	0	0	0	0	0	0	0	0	0	0	13	0	0	0	0	50	98	21	0	0	0	0	10	0	0	0	0	0	0	0	0	0	0	0	0	0	192		gaba	0.894259
LHCENT9	33	96	0	0	0	0	0	0	0	11	0	0	38	0	0	0	25	0	145	16	0	0	0	174	25	0	0	0	0	0	0	0	0	0	0	0	563		gaba	0.866993
LHMB1	15	60	10	0	0	0	0	0	0	0	32	12	0	0	14	0	10	12	0	0	0	0	0	0	0	0	0	0	0	0	0	0	0	0	0	0	165	SS85572	glutamate	0.783537
LHPD2a1	0	0	0	0	0	0	0	0	0	0	0	68	0	0	0	0	0	0	0	0	0	0	0	0	0	0	0	0	0	0	0	0	0	0	0	0	68		acetylcholine	0.918605
LHPD2a2	0	0	0	0	0	0	0	0	0	0	47	53	0	0	0	0	0	0	0	0	0	0	0	0	0	0	0	0	0	0	0	0	0	0	0	0	100		acetylcholine	0.891353
LHPD2a3	0	0	0	0	0	0	0	0	0	0	0	24	0	0	0	0	0	0	0	67	0	0	0	0	0	0	0	0	0	0	0	0	0	0	0	0	91		glutamate	0.835411
LHPD2a4_a	0	0	0	131	0	0	0	0	0	0	0	0	0	0	0	0	0	0	0	0	0	0	0	0	0	0	0	0	10	0	0	0	0	0	0	0	141		acetylcholine	0.750392
LHPD2a4_b	0	0	0	75	0	0	0	0	0	0	0	0	0	0	0	0	0	47	0	0	0	0	0	0	0	0	0	0	26	0	0	0	0	0	0	0	148		acetylcholine	0.683673
LHPD2a4_c	0	0	0	11	0	0	0	0	0	0	0	0	0	0	0	0	0	0	0	0	0	0	0	0	0	0	0	0	0	0	0	0	0	0	0	0	11		acetylcholine	0.366109
LHPD2a5_a	10	0	0	0	0	0	0	0	0	0	0	0	0	0	0	0	0	0	0	0	0	0	0	0	0	0	0	0	0	0	0	0	0	0	0	0	10		glutamate	0.846743
LHPD2a9	0	0	0	0	0	0	0	0	0	0	54	0	0	0	0	0	0	0	0	0	0	0	0	0	0	0	0	0	0	0	0	0	0	0	0	0	54		acetylcholine	0.849174
LHPD2b1_a	0	24	0	0	0	0	0	0	0	0	0	75	0	0	0	0	0	0	0	0	0	0	0	0	0	0	0	0	0	0	0	0	0	0	0	0	99		acetylcholine	0.876271
LHPD2b1_b	0	0	0	0	0	0	0	0	0	0	0	44	0	0	0	0	0	0	0	0	0	0	0	0	0	0	0	0	0	0	0	0	0	0	0	0	44		acetylcholine	0.931707
LHPD2c1	14	0	0	0	0	0	0	0	0	0	43	0	0	0	0	0	0	0	0	0	0	0	0	0	0	0	0	0	0	0	0	0	0	0	0	0	57		acetylcholine	0.586667
LHPD2c2	0	0	0	0	0	0	0	0	0	0	13	30	0	0	0	0	0	0	0	0	0	0	10	0	0	0	0	0	0	0	0	0	0	0	0	0	53		acetylcholine	0.562581
LHPD2c5	40	0	0	0	0	0	0	0	0	0	0	0	0	0	0	0	0	0	0	0	0	0	0	0	0	0	0	0	0	0	0	0	0	0	0	0	40		glutamate	0.761905
LHPD2c6	0	0	0	0	0	0	0	0	0	0	0	0	0	0	11	0	0	0	0	0	0	0	0	0	0	0	0	0	0	0	0	0	0	0	0	0	11		glutamate	0.835366
LHPD2c7	22	0	0	0	0	0	0	0	0	0	0	0	0	0	0	0	0	0	0	0	0	0	0	0	0	0	124	0	0	0	0	0	0	0	0	0	146		glutamate	0.872784
LHPD2d1	0	29	0	0	0	0	0	0	0	0	0	16	0	0	0	0	0	0	0	0	0	0	0	15	0	0	0	0	0	0	0	0	0	0	0	0	60		glutamate	0.851138
LHPD4c1	242	215	0	0	0	0	0	0	0	0	0	34	0	0	0	0	0	0	16	0	0	0	0	0	0	0	0	0	0	0	0	0	0	0	0	0	507		acetylcholine	0.804124
LHPD5d1	231	41	0	0	0	0	30	0	0	0	53	0	174	11	43	0	0	11	0	0	0	0	0	0	0	0	0	0	0	0	0	0	0	0	0	12	606		acetylcholine	0.493404
LHPD5f1	0	23	0	10	0	0	0	0	0	0	0	0	0	0	0	0	0	0	0	0	0	0	0	0	0	0	48	0	0	0	0	0	0	0	0	0	81		glutamate	0.9066
LHPV10b1	0	0	0	0	0	0	0	0	0	0	43	0	0	0	0	0	0	0	0	0	0	0	0	0	0	0	0	0	0	0	0	0	0	0	0	0	43		acetylcholine	0.872774
LHPV10d1	155	53	0	77	0	0	0	0	0	0	73	88	0	10	0	0	0	0	64	0	0	0	0	0	10	0	0	0	0	0	0	0	0	0	0	0	530		acetylcholine	0.758295
LHPV2a1_a	0	0	0	0	0	0	0	0	0	0	0	0	0	0	0	0	0	47	0	0	0	0	0	0	0	0	0	0	0	0	0	0	0	0	0	0	47		gaba	0.91623
LHPV2b5_b	0	0	0	0	0	0	0	0	0	0	0	0	24	0	0	0	0	0	0	0	0	0	0	0	0	0	0	0	0	0	0	0	0	0	0	0	24		gaba	0.871345
LHPV2d1	0	0	0	0	0	0	0	0	0	0	0	0	0	0	0	0	0	0	0	0	0	0	0	0	0	0	0	0	14	0	0	0	0	0	0	0	14		gaba	0.883436
LHPV2f1_b	0	0	0	0	0	0	0	0	0	0	0	0	0	0	0	12	0	0	0	0	0	0	0	0	0	0	0	0	0	0	0	0	0	0	0	0	12		gaba	0.902256
LHPV2f3	0	0	0	0	0	0	0	0	0	0	0	0	0	0	0	13	0	0	0	0	0	0	0	0	0	0	0	0	0	0	0	0	0	0	0	0	13		gaba	0.876404
LHPV2h1	0	0	0	0	0	0	0	0	0	0	0	0	112	0	0	0	0	0	0	0	0	0	0	0	0	0	0	0	0	0	0	0	0	0	0	0	112		acetylcholine	0.7866
LHPV2i1	0	0	0	0	0	0	0	0	0	0	0	0	0	0	0	109	24	0	0	0	0	0	0	0	0	0	0	0	0	0	0	0	0	0	0	0	133		acetylcholine	0.886241
LHPV3b1_b	0	0	0	0	0	0	0	0	0	0	0	0	0	0	0	0	18	0	0	0	0	0	0	0	0	0	0	0	0	0	0	0	0	0	0	0	18		acetylcholine	0.787659
LHPV4m1	48	0	21	42	0	0	0	0	0	0	76	0	0	0	54	10	13	23	0	0	0	0	77	0	0	0	11	0	0	0	0	0	0	0	0	0	375		acetylcholine	0.917928
LHPV5a1_a	0	47	0	0	0	0	0	0	0	0	0	0	0	0	0	0	0	0	0	0	0	0	0	0	0	0	0	0	0	0	0	0	0	0	0	0	47	SS01372	acetylcholine	0.835742
LHPV5d2	0	0	0	0	0	0	0	0	0	0	0	0	12	0	0	0	0	0	0	0	0	0	0	0	0	0	0	0	0	0	0	0	0	0	0	0	12		acetylcholine	0.930481
LHPV5e1	19	47	129	13	30	0	0	0	0	20	131	228	0	0	0	0	0	0	101	0	0	0	0	0	0	0	0	10	0	0	0	17	0	0	0	0	745		acetylcholine	0.895357
LHPV5e3	21	0	0	154	0	0	0	0	0	0	130	0	0	0	0	0	0	0	0	0	0	0	0	0	0	0	0	0	22	0	0	0	0	0	0	0	327		acetylcholine	0.861924
LHPV6a1	0	0	0	0	0	0	183	0	0	0	0	0	66	0	0	0	0	0	0	0	0	0	0	0	0	0	0	0	0	0	0	0	0	0	0	0	249	SS81027	acetylcholine	0.883245
LHPV6p1	0	0	0	0	0	0	0	0	0	0	0	0	0	0	0	0	0	0	0	0	23	0	0	0	0	0	0	0	0	0	0	0	0	0	0	0	23		glutamate	0.80458
LHPV7c1	0	0	0	0	0	0	0	34	0	0	0	0	0	0	0	0	12	0	0	0	47	0	0	0	0	0	0	0	0	0	0	0	0	0	0	0	93		acetylcholine	0.873823
LHPV9b1	0	0	0	0	0	0	0	0	0	0	17	0	0	0	0	0	0	36	0	0	0	0	0	0	0	0	0	0	0	0	42	0	0	14	0	0	109		glutamate	0.655172
LNO2	0	0	0	0	0	0	0	0	0	0	0	0	0	0	0	0	0	0	0	0	0	0	0	0	0	0	0	0	0	0	0	0	0	0	0	22	22		gaba	0.54373
LT85	0	0	0	0	0	0	0	0	0	0	0	0	0	0	0	0	0	0	0	0	153	0	0	0	0	0	0	0	0	0	0	0	0	0	0	0	153		acetylcholine	0.708848
MBON01	0	0	0	0	96	0	0	207	0	40	0	0	0	0	0	0	0	0	0	0	0	0	0	0	0	0	0	0	0	0	0	0	0	0	0	0	343	SS01308	glutamate	0.9753
MBON02	0	0	0	0	0	134	0	12	0	88	0	0	26	0	0	0	0	0	0	0	0	0	0	0	0	0	0	0	0	0	0	0	0	0	0	0	260		glutamate	0.851675
MBON03	102	0	0	17	0	0	0	166	0	72	0	21	0	0	0	0	0	0	0	0	0	0	0	0	0	0	0	0	0	0	0	0	0	0	0	0	378	SS01127	glutamate	0.954048
MBON04	243	0	15	0	0	0	0	0	0	18	0	0	0	0	0	0	0	0	0	0	0	136	0	0	0	0	0	0	0	141	240	0	0	0	0	0	793		glutamate	0.92654
MBON05	262	0	0	0	0	0	0	0	0	0	0	0	0	0	0	0	0	0	0	0	0	0	0	0	0	0	0	0	0	0	0	0	0	0	0	0	262	SS01188	glutamate	0.780895
MBON06	0	117	0	0	0	0	0	48	0	50	0	0	72	0	0	0	0	0	0	0	0	0	0	0	0	0	0	0	0	0	59	0	0	0	0	0	346		glutamate	0.829914
MBON07	0	83	0	0	0	0	63	0	0	105	0	0	81	0	0	0	0	0	0	0	0	0	0	0	0	0	0	0	0	0	0	0	0	0	0	0	332		glutamate	0.873482
MBON09	141	0	100	0	62	0	0	0	0	0	0	0	0	0	0	0	0	0	0	0	0	22	0	0	0	0	0	0	0	0	11	0	0	0	0	0	336		gaba	0.752909
MBON10	88	0	0	0	0	0	0	0	0	0	0	28	0	0	0	0	0	0	0	0	0	0	0	0	0	0	0	0	0	0	0	0	0	0	0	0	116		gaba	0.821306
MBON11	0	56	0	0	0	14	0	0	0	15	0	0	0	0	0	0	0	0	0	0	24	0	0	0	0	0	0	0	0	0	0	0	0	0	0	0	109		gaba	0.73082
MBON12	22	0	33	0	0	0	0	0	0	0	0	0	0	0	0	0	0	0	0	0	0	0	0	0	0	0	0	0	0	0	0	0	0	0	0	0	55		acetylcholine	0.815997
MBON13	15	21	31	0	0	0	0	0	0	0	0	0	0	0	0	0	0	0	0	0	0	0	0	0	0	0	0	0	0	0	0	0	0	0	0	0	67		acetylcholine	0.851997
MBON14	0	195	0	0	0	32	0	0	0	91	0	0	138	0	0	0	0	0	0	0	0	0	0	0	0	0	0	0	0	0	0	0	0	0	0	0	456		acetylcholine	0.53593
MBON15	0	0	0	0	0	0	0	0	0	0	109	23	0	0	0	0	0	0	0	0	0	10	0	0	0	0	0	0	0	0	0	0	0	0	0	0	142	MB203B	acetylcholine	0.683871
MBON15-like	0	0	0	0	0	0	0	0	0	0	37	56	0	0	0	0	0	0	0	0	0	0	0	0	0	0	0	0	0	0	0	0	0	0	0	0	93	MB203B	acetylcholine	0.891473
MBON16	0	0	0	0	0	0	0	0	0	0	0	0	0	0	0	0	10	0	0	0	0	0	0	0	0	0	0	0	0	0	0	0	0	0	0	0	10	MB203B	acetylcholine	0.919822
MBON17	0	18	0	0	0	0	0	0	0	19	0	0	0	0	0	28	0	0	0	0	0	0	0	0	0	0	0	0	13	0	0	0	0	0	0	0	78	MB203B	acetylcholine	0.951705
MBON17-like	0	10	0	0	0	0	0	0	0	10	0	21	0	0	0	0	0	0	0	18	0	0	0	0	0	0	0	0	0	0	0	0	0	0	0	0	59	MB203B	acetylcholine	0.945017
MBON18	0	0	0	0	0	12	0	0	0	48	0	24	0	0	0	0	0	0	0	0	0	0	0	22	0	0	0	0	0	0	0	0	0	0	0	0	106	MB540B	acetylcholine	0.877824
MBON19	0	0	0	0	0	0	0	0	0	10	0	0	56	0	0	0	0	0	0	38	0	0	0	0	0	0	0	0	0	0	0	0	0	0	0	0	104	SS01193	acetylcholine	0.812808
MBON20	0	0	0	0	0	0	0	164	0	0	32	0	0	0	0	0	0	0	0	0	0	85	0	0	0	25	0	0	0	0	10	0	0	0	11	11	338		gaba	0.913481
MBON21	0	0	0	0	25	0	0	409	0	0	0	0	0	0	0	0	0	0	0	0	0	24	0	0	0	0	0	0	0	0	0	0	0	0	0	0	458		acetylcholine	0.732165
MBON22	0	0	0	0	0	0	0	253	0	50	0	0	0	0	0	0	0	0	0	0	0	0	0	0	0	0	0	0	0	0	0	0	0	0	0	0	303	SS01388	acetylcholine	0.820382
MBON23	0	0	0	0	0	0	0	0	0	14	0	19	0	0	0	0	0	0	16	10	0	0	0	0	0	0	0	0	0	0	0	0	0	0	0	0	59		acetylcholine	0.933151
MBON24	0	0	0	0	0	0	0	0	0	83	89	67	18	0	0	0	0	0	0	0	0	0	126	58	0	0	14	0	0	0	46	0	0	0	0	0	501		acetylcholine	0.760759
MBON25	0	0	0	0	0	0	0	0	0	0	0	0	0	0	0	0	0	0	0	0	0	0	0	0	0	0	0	0	0	0	13	0	0	0	0	0	13		glutamate	0.847458
MBON26	24	0	0	0	0	0	0	0	0	0	0	0	0	0	0	0	0	0	0	0	0	166	0	0	0	0	56	38	0	64	171	277	95	0	0	0	891		acetylcholine	0.84953
MBON27	0	0	0	0	0	0	0	0	0	0	0	0	0	0	0	0	0	0	0	0	0	18	0	0	0	0	0	0	0	69	152	0	31	0	0	0	270		acetylcholine	0.887218
MBON28	0	0	0	0	0	0	0	0	0	0	0	15	0	0	0	0	0	0	0	0	0	0	0	0	0	0	0	0	0	0	0	0	0	0	0	0	15	SS01396	acetylcholine	0.920308
MBON29	0	0	0	0	0	0	0	0	0	456	31	11	0	0	0	0	0	0	0	0	0	0	0	0	0	0	0	0	0	16	80	0	0	0	0	0	594		acetylcholine	0.605541
MBON30	0	0	0	0	336	25	0	217	0	27	51	0	0	0	0	0	0	0	0	0	0	0	0	0	0	0	0	0	0	0	10	0	0	0	0	0	666		glutamate	0.851796
MBON31	115	0	55	14	0	0	0	0	0	0	0	0	0	0	22	0	0	0	0	0	0	0	0	0	0	0	21	0	0	0	0	0	0	0	0	0	227		gaba	0.627538
MBON32	96	0	0	0	0	0	0	0	0	0	0	0	0	0	0	0	0	0	0	0	0	0	0	0	0	0	0	0	0	0	0	0	0	0	0	23	119		gaba	0.613805
MBON33	0	0	0	0	0	0	0	0	0	0	0	0	0	0	0	0	0	0	0	0	0	0	0	0	0	0	0	0	0	0	0	0	0	0	0	69	69		acetylcholine	0.653951
MBON35	28	0	0	0	0	0	0	0	0	0	0	0	0	0	0	0	0	0	0	0	0	0	0	0	0	0	0	0	0	0	0	0	17	0	0	0	45		acetylcholine	0.810945
M_imPNl92	0	0	0	0	0	0	0	0	0	0	0	0	0	0	0	0	0	0	0	0	0	0	0	0	0	0	0	0	25	0	0	0	0	0	0	0	25	SS01097	acetylcholine	0.962264
M_lvPNm27	0	0	0	0	0	0	0	0	0	0	0	0	0	0	0	0	0	0	0	0	0	0	0	31	0	0	0	0	0	0	0	0	0	0	0	0	31	SS01262	acetylcholine	0.958199
M_lvPNm33	0	0	0	0	0	0	0	0	0	0	0	0	0	0	0	0	0	0	0	0	0	0	0	18	0	0	0	0	0	0	0	0	0	0	0	0	18	SS00606	acetylcholine	0.786667
M_lvPNm34	0	0	0	0	0	0	0	0	0	0	0	0	0	0	0	0	0	0	0	0	0	0	0	29	0	0	0	0	0	0	0	0	0	0	0	0	29	SS00606	acetylcholine	0.954198
M_vPNml50	0	0	0	0	0	0	0	0	0	0	0	67	0	0	0	0	0	0	0	0	0	0	0	0	0	0	0	0	33	0	0	0	0	0	0	0	100		gaba	0.882843
NPFL1-I	0	0	0	0	0	0	0	0	0	0	0	0	0	0	0	0	0	0	0	0	0	0	0	0	0	0	0	0	0	0	0	0	0	0	0	14	14		octopamine	0.583861
OA-VPM3	0	0	0	0	0	0	60	0	0	93	0	0	0	0	0	0	0	0	0	0	0	0	0	0	0	0	0	0	0	0	15	0	0	46	0	0	214	SS81068	octopamine	0.902291
OA-VPM4	0	0	0	0	0	0	0	0	0	0	0	0	0	0	0	0	0	0	0	0	0	0	0	0	0	0	0	0	0	0	0	0	0	39	0	0	39	SS01217	octopamine	0.872063
OA-VUMa1	0	0	0	0	0	0	0	0	0	0	0	0	0	0	0	0	0	0	0	0	0	0	0	0	0	0	34	0	0	0	0	0	0	0	0	0	34	SS48831	octopamine	0.883424
OA-VUMa6	0	0	0	0	0	0	0	0	0	0	0	0	0	0	0	0	0	0	0	0	0	0	0	0	0	0	0	0	0	0	0	0	0	28	0	0	28		octopamine	0.832423
OA-VUMa7	0	0	0	0	0	0	0	0	0	0	0	0	0	0	0	0	0	0	0	0	0	0	0	0	0	0	0	0	0	0	0	0	0	29	0	11	40	SS48816	octopamine	0.832667
PAL02	131	0	0	0	0	0	0	0	0	58	0	0	0	0	0	0	0	0	0	0	0	12	0	0	0	0	0	0	0	16	0	0	0	0	0	0	217		dopamine	0.704271
PAM01_a	29	0	0	0	0	0	0	0	0	0	0	0	0	0	0	0	0	0	0	0	0	0	0	0	0	0	0	0	0	0	10	0	0	0	0	0	39		dopamine	0.895395
PAM02	0	0	0	0	0	0	0	0	0	0	50	13	0	0	0	0	0	0	0	0	0	0	0	0	0	0	0	0	0	0	0	0	0	0	0	0	63		dopamine	0.937585
PAM04_a	0	0	0	0	0	10	0	0	0	0	0	0	0	0	0	0	0	0	0	0	0	0	0	0	0	0	0	0	0	0	0	0	0	0	0	0	10		dopamine	0.874404
PAM05	0	0	0	57	0	0	0	0	0	0	0	0	0	0	0	0	0	0	0	0	0	0	0	0	0	0	0	0	0	0	0	28	0	0	0	0	85	MB103B	dopamine	0.961945
PAM06_a	0	0	0	27	0	0	0	0	0	29	0	0	0	0	0	0	0	0	0	0	0	0	0	0	0	0	0	0	0	0	0	42	0	0	0	0	98		dopamine	0.968201
PAM07	0	0	0	0	0	0	0	0	0	0	0	0	0	0	0	0	0	0	0	0	0	0	0	0	0	0	0	0	0	0	0	0	0	15	0	0	15	MB197B	dopamine	0.913458
PAM08_a	0	0	0	0	0	0	0	0	0	0	0	0	0	0	0	0	0	0	0	0	0	0	0	0	0	0	0	0	0	0	10	0	0	0	0	0	10		dopamine	0.918188
PAM08_b	0	0	0	0	0	0	0	0	0	0	0	0	0	0	0	0	0	0	0	0	0	0	0	0	0	0	0	10	0	0	126	0	0	12	0	0	148		dopamine	0.896355
PAM08_e	0	0	0	0	0	0	0	0	0	0	0	0	0	0	0	0	0	0	0	0	0	0	0	0	0	0	0	0	0	0	0	0	0	15	0	0	15		dopamine	0.893841
PAM10	0	99	0	0	0	10	0	0	0	0	0	0	0	0	0	0	0	0	10	0	0	0	0	149	0	0	0	0	0	0	0	0	0	0	0	0	268	MB170B	dopamine	0.927128
PAM11	0	0	0	0	0	0	49	0	0	11	0	0	0	0	0	0	0	0	0	0	0	0	0	0	0	0	0	0	0	0	0	0	0	0	0	0	60	MB325B	dopamine	0.843144
PAM12	0	0	0	0	10	0	0	0	0	0	0	0	0	11	0	0	0	0	0	0	0	79	0	0	0	0	0	0	0	0	41	0	0	0	0	98	239		dopamine	0.816098
PAM13	12	0	24	0	0	0	0	0	0	0	0	0	0	52	11	0	0	0	0	0	0	12	0	0	0	0	10	0	0	0	21	0	0	0	0	0	142	MB023B	dopamine	0.807655
PLP001	0	0	0	0	0	0	0	0	0	0	0	0	0	0	0	0	0	0	0	0	11	0	0	0	0	0	0	0	0	0	0	0	0	0	0	0	11		gaba	0.854219
PLP004	0	0	0	0	0	0	0	0	0	0	0	0	0	0	0	0	0	0	0	0	20	0	0	0	0	0	0	0	0	0	0	0	0	0	0	0	20		glutamate	0.777457
PLP052	0	0	0	0	0	0	0	0	0	0	0	0	0	0	0	0	0	0	0	0	39	0	0	0	0	0	0	0	0	0	0	0	0	0	0	0	39		acetylcholine	0.796336
PLP053	0	0	0	0	0	0	0	0	0	0	0	0	0	0	0	0	0	0	0	0	55	0	0	0	0	0	0	0	0	0	0	0	0	0	0	0	55		acetylcholine	0.838039
PLP055	0	0	0	0	0	0	0	0	0	0	0	0	0	0	0	0	0	0	0	0	16	0	0	0	0	0	0	0	0	0	0	0	0	0	0	0	16		acetylcholine	0.826825
PLP072	0	0	0	0	0	0	0	0	0	0	0	0	0	0	0	0	0	0	0	0	23	0	0	0	0	0	0	0	0	0	0	0	0	0	0	0	23		acetylcholine	0.77619
PLP090	0	0	0	0	0	0	0	0	0	0	0	0	0	0	0	0	0	0	0	0	19	0	0	0	0	0	0	0	0	0	0	0	0	0	0	0	19		acetylcholine	0.78712
PLP097	0	0	0	0	0	0	0	0	0	0	0	0	0	0	0	19	0	0	0	0	0	0	0	0	0	0	0	0	0	0	0	0	0	0	0	0	19		acetylcholine	0.881007
PLP122	0	0	0	0	0	0	0	0	0	0	0	0	0	0	0	0	0	0	0	0	0	0	0	0	0	0	0	0	0	0	0	0	0	0	0	13	13		acetylcholine	0.595238
PLP128	0	0	0	0	0	0	0	0	0	0	0	0	0	0	0	0	0	0	0	0	12	0	0	0	0	0	0	0	0	0	0	0	0	0	0	0	12		acetylcholine	0.680761
PLP130	0	0	0	0	0	0	0	0	0	0	0	0	0	0	0	0	13	0	0	0	35	0	0	0	0	0	0	0	0	0	0	0	0	0	0	0	48		acetylcholine	0.900484
PLP146	0	0	0	0	0	0	0	0	0	0	0	0	0	0	0	0	0	0	0	0	13	0	0	0	0	0	0	0	0	0	0	0	0	0	0	0	13		acetylcholine	0.936261
PLP161	0	0	0	0	0	0	0	0	0	0	0	0	0	0	0	0	0	0	0	0	26	0	0	0	0	0	0	0	0	0	0	0	0	0	0	0	26		acetylcholine	0.476562
PLP162	0	0	0	0	0	0	0	37	0	0	0	0	0	0	0	0	0	0	0	0	0	0	0	0	0	0	0	0	0	0	0	0	0	0	0	0	37		acetylcholine	0.724712
PLP199	0	0	0	0	0	0	0	0	0	0	0	0	0	0	0	0	0	0	0	0	21	0	0	0	0	0	0	0	0	0	0	0	0	0	0	0	21		gaba	0.92625
PLP232	0	0	0	0	0	0	0	0	0	0	0	0	0	0	0	14	0	0	0	0	0	0	0	0	0	0	0	0	0	0	0	0	0	0	0	0	14		acetylcholine	0.755299
PLP239	0	0	0	0	0	0	0	0	0	0	0	0	0	0	0	0	0	0	0	0	10	0	0	0	0	0	0	0	0	0	0	0	0	0	0	0	10		acetylcholine	0.837472
PLP243	0	0	0	0	0	0	0	0	0	0	0	0	0	0	0	0	0	0	0	0	42	0	0	0	0	0	0	0	0	0	0	0	0	0	0	0	42		acetylcholine	0.875269
PLP251	0	0	0	0	0	0	0	0	0	0	0	0	0	0	0	0	0	0	0	0	29	0	0	0	0	0	0	0	0	0	0	0	0	0	0	0	29		acetylcholine	0.905895
PPL101	0	0	0	0	0	0	0	19	0	139	0	0	0	33	0	0	0	0	0	0	0	41	0	0	0	0	0	0	0	53	44	0	0	0	0	0	329	SS01246	dopamine	0.492198
PPL102	0	0	0	0	0	0	0	0	0	0	0	0	0	0	0	0	0	0	0	0	0	0	0	0	0	0	0	0	0	0	12	0	0	70	0	0	82		dopamine	0.518102
PPL103	0	0	0	0	0	0	0	0	110	0	14	0	0	51	0	0	0	0	0	0	0	0	0	0	0	0	12	0	0	0	30	0	12	0	0	0	229	SS01312	dopamine	0.821361
PPL104	0	0	0	0	0	0	0	0	0	0	13	14	0	40	35	115	47	10	0	0	0	0	0	0	0	0	0	0	46	0	0	0	0	0	0	0	320		dopamine	0.851264
PPL105	0	0	0	0	0	0	0	0	0	12	0	0	0	0	10	0	0	0	12	0	0	0	0	0	0	0	0	0	0	0	0	0	0	0	0	0	34		dopamine	0.841139
PPL106	0	0	0	0	0	0	0	0	0	44	0	0	41	0	0	0	0	0	17	0	0	0	0	0	0	0	0	0	0	10	0	0	0	0	0	0	112	MB287C	dopamine	0.841918
PPL107	0	0	0	430	0	0	0	0	0	0	0	0	0	67	14	0	0	0	0	0	0	0	0	0	0	0	12	0	0	13	0	11	0	13	0	0	560		dopamine	0.499702
PPL108	0	0	0	0	0	0	0	54	0	0	0	0	0	0	0	0	0	0	0	0	0	34	0	0	0	22	0	0	0	0	0	0	0	0	45	26	181		dopamine	0.421369
PPL201	0	35	0	0	0	0	0	0	0	0	0	0	0	0	13	0	0	17	0	0	38	0	0	0	0	0	0	0	0	0	0	0	0	39	0	0	142		dopamine	0.794607
PPM1201	0	0	0	0	0	0	45	0	0	0	0	0	0	0	0	0	0	0	0	0	317	0	0	0	0	0	0	0	0	0	0	0	0	0	0	0	362		dopamine	0.642045
PPM1205	0	0	0	0	0	0	0	0	0	0	0	0	0	0	0	0	0	0	0	0	0	0	0	0	0	0	10	0	0	0	0	0	0	0	0	0	10		serotonin	0.516404
PS195	0	0	0	0	0	0	0	0	0	0	0	0	0	0	0	0	0	0	0	0	13	0	0	0	0	0	0	0	0	0	0	0	0	0	0	0	13		acetylcholine	0.375
PS199	0	0	0	0	0	0	0	0	0	0	0	0	0	0	0	0	0	0	0	0	10	0	0	0	0	0	0	0	0	0	0	0	0	0	0	0	10		acetylcholine	0.80117
PS203	0	0	0	0	0	0	0	0	0	0	0	0	0	0	0	0	0	0	0	0	13	0	0	0	0	0	0	0	0	0	0	0	0	0	0	0	13		acetylcholine	0.485342
PVLP034	0	0	0	0	0	0	0	0	0	0	0	0	0	0	0	0	0	0	0	0	0	0	0	0	0	0	0	0	0	0	0	0	0	54	0	0	54		gaba	0.889789
PVLP089	0	0	0	0	0	0	0	0	0	0	0	0	0	0	0	0	0	0	0	0	12	0	0	0	0	0	0	0	0	0	0	0	0	0	0	0	12		acetylcholine	0.804211
SAD035	0	0	0	0	0	0	0	0	0	0	0	0	0	0	0	0	0	0	0	0	17	0	0	0	0	0	0	0	0	0	0	0	0	0	0	0	17		acetylcholine	0.844697
SAD045	0	0	0	0	0	0	0	0	0	0	0	0	0	0	0	0	0	0	0	0	27	0	0	0	0	0	0	0	0	0	0	0	0	0	0	0	27		acetylcholine	0.70632
SAD082	0	0	0	0	0	0	0	0	0	0	0	0	0	0	0	0	0	0	0	0	18	0	0	0	0	0	0	0	0	0	0	0	0	0	0	0	18		acetylcholine	0.761261
SIP002	0	0	0	0	0	0	0	0	0	0	0	0	0	0	0	0	0	0	0	0	0	0	0	0	0	0	12	0	0	0	0	0	0	0	0	0	12		acetylcholine	0.678457
SIP003_a	0	0	0	0	0	0	0	0	13	0	0	0	0	0	0	0	0	0	0	0	0	0	0	0	0	0	0	0	0	0	0	0	0	0	0	0	13		acetylcholine	0.632224
SIP007	0	0	0	0	0	0	0	0	0	0	0	0	0	0	0	0	0	0	0	0	0	0	0	12	0	0	0	0	0	0	0	0	0	0	0	0	12		glutamate	0.832117
SIP008	0	0	0	0	0	0	0	0	0	0	0	0	0	0	0	0	0	0	0	0	0	0	0	11	0	0	0	0	0	0	0	0	0	0	0	0	11		glutamate	0.797235
SIP010	10	0	0	0	0	0	0	0	0	0	0	0	0	12	0	0	0	0	0	0	0	0	0	0	0	0	0	0	0	0	0	0	0	0	0	0	22		glutamate	0.926874
SIP011	0	0	0	0	0	0	0	0	55	0	0	0	0	0	13	0	0	0	0	0	0	0	0	0	0	0	0	0	0	0	0	0	0	0	0	0	68		glutamate	0.870518
SIP012	0	0	0	0	0	0	0	0	0	0	0	0	0	0	0	0	0	0	0	0	0	0	0	0	0	0	23	0	0	0	0	0	0	0	0	0	23		glutamate	0.820628
SIP013	0	0	0	0	0	0	0	0	0	0	0	0	0	0	22	0	0	0	0	0	0	0	0	0	0	0	0	0	0	0	0	0	0	0	0	0	22		glutamate	0.837553
SIP015	0	0	0	0	0	0	0	0	0	0	128	169	45	0	0	0	0	0	0	0	0	0	0	0	0	0	0	0	0	0	0	11	0	0	0	0	353		glutamate	0.833135
SIP016	0	0	0	0	0	0	0	0	0	0	53	114	62	0	0	50	10	0	0	0	0	0	0	0	0	0	0	0	0	0	0	0	0	0	0	0	289		glutamate	0.818985
SIP018	0	0	0	0	0	0	0	0	0	0	0	0	0	0	24	0	0	0	0	0	0	0	0	0	0	0	0	0	0	0	0	0	0	0	0	0	24		glutamate	0.921389
SIP019	0	0	0	0	0	0	0	0	0	0	0	0	0	0	0	0	0	0	14	0	0	0	0	60	47	0	0	0	0	0	0	0	0	0	0	0	121		acetylcholine	0.80163
SIP022	0	0	0	0	0	0	0	0	0	0	58	0	0	0	0	0	0	0	0	0	0	0	0	0	0	0	0	0	0	0	0	0	0	0	0	0	58		acetylcholine	0.803965
SIP023	68	0	0	0	0	0	0	0	0	0	65	0	0	0	0	0	0	0	0	0	0	0	0	0	0	0	0	0	0	0	0	0	0	0	0	0	133		acetylcholine	0.73065
SIP026	0	0	0	0	0	0	0	0	0	31	0	0	0	0	0	0	0	0	0	0	0	33	17	0	0	0	0	0	0	0	0	0	0	0	0	0	81		glutamate	0.83956
SIP028	0	0	0	0	0	0	0	0	0	0	0	0	0	0	0	0	0	0	0	0	0	0	0	0	0	0	13	0	0	0	0	0	0	0	0	0	13		gaba	0.755968
SIP029	0	10	10	129	0	0	0	0	0	0	70	38	0	0	0	0	0	0	11	0	0	0	0	0	0	0	0	0	0	0	0	0	0	0	0	0	268		acetylcholine	0.71796
SIP030	0	0	0	0	0	0	0	0	0	0	16	19	0	0	0	0	0	0	0	0	0	0	0	0	0	0	0	0	0	0	0	0	0	0	0	0	35		acetylcholine	0.531856
SIP042_a	0	0	0	0	0	0	0	0	0	0	12	50	0	0	0	0	0	0	0	0	0	0	0	0	0	0	0	0	0	0	0	0	0	0	0	0	62		glutamate	0.876404
SIP042_b	0	0	0	0	0	0	0	0	0	0	17	27	0	0	0	0	0	0	0	0	0	0	0	0	0	0	0	0	0	0	0	0	0	0	0	0	44		glutamate	0.889381
SIP049	0	0	0	131	0	0	0	0	0	0	0	0	0	0	0	0	0	0	0	0	0	0	0	0	0	0	0	0	0	0	0	0	0	0	0	0	131	SS83861	acetylcholine	0.697211
SIP050	0	0	0	11	0	0	0	0	0	0	0	0	0	0	0	0	0	0	0	0	0	0	0	0	0	0	0	0	0	0	0	0	0	0	0	0	11	SS32226	acetylcholine	0.435811
SIP052	0	0	0	0	0	0	0	0	0	0	0	39	0	10	0	0	0	0	0	0	0	0	0	0	0	0	0	0	0	0	0	0	0	0	0	0	49		glutamate	0.915401
SIP053	11	0	0	0	0	0	0	0	0	0	19	27	0	0	0	0	0	0	0	0	0	0	0	0	0	0	0	0	0	0	0	0	0	0	0	0	57		acetylcholine	0.70942
SIP054	0	0	0	0	0	0	0	0	0	0	11	0	0	0	0	0	0	0	0	0	0	0	0	0	0	0	0	0	0	0	0	0	0	0	0	0	11		acetylcholine	0.727273
SIP064	0	0	0	0	0	0	0	0	0	0	0	0	0	11	0	0	0	0	0	0	0	0	0	0	0	0	0	0	0	0	0	0	0	0	0	0	11		acetylcholine	0.790875
SIP066	0	0	0	0	0	0	0	0	0	0	0	18	0	0	0	0	0	0	0	0	0	0	0	0	0	0	0	0	0	0	0	0	0	0	0	0	18		glutamate	0.91404
SIP067	0	0	0	0	0	0	0	0	0	0	0	0	0	0	11	0	0	0	0	43	0	0	0	0	0	0	0	0	0	0	0	0	0	0	0	0	54		acetylcholine	0.685246
SIP068	0	0	0	0	0	0	0	0	0	0	0	0	42	0	0	0	0	0	0	0	0	0	0	0	0	0	0	0	0	0	0	0	0	0	0	0	42		acetylcholine	0.373333
SIP069	14	0	0	73	0	0	0	0	0	0	0	0	0	0	0	0	0	0	0	0	0	0	0	0	0	0	0	0	0	0	0	0	0	0	0	0	87		acetylcholine	0.499155
SIP070	0	0	0	21	0	0	0	0	0	0	0	0	0	0	0	0	0	0	0	0	0	0	0	0	0	0	0	0	0	0	0	0	0	0	0	0	21		acetylcholine	0.481373
SIP071	30	0	0	14	0	0	0	0	0	0	24	0	0	0	0	0	0	0	0	0	0	0	0	0	0	0	0	0	0	0	0	0	0	0	0	0	68		acetylcholine	0.501892
SIP072	0	0	0	37	0	0	0	0	0	0	0	0	0	0	0	0	0	0	0	0	0	0	0	0	0	0	0	0	0	0	0	0	0	0	0	0	37		acetylcholine	0.506711
SIP074	0	0	0	0	0	0	0	0	12	0	0	0	0	0	0	0	0	0	0	0	0	0	0	0	0	0	0	0	0	0	0	0	0	0	0	0	12		acetylcholine	0.587666
SIP081	0	0	0	0	0	0	0	0	0	0	0	0	0	0	0	0	0	0	0	0	0	0	0	0	0	0	91	0	0	0	0	0	0	0	0	0	91		acetylcholine	0.535756
SIP084	0	0	0	0	0	0	0	0	0	0	0	0	0	0	0	0	0	0	0	0	0	0	0	15	0	0	0	0	0	0	0	0	0	0	0	0	15		dopamine	0.428571
SIP087	0	0	248	530	0	0	0	0	0	0	221	158	0	76	55	0	0	0	0	0	0	0	43	0	0	0	0	0	0	0	0	0	0	0	0	0	1331		dopamine	0.397988
SIP088	0	193	0	0	0	0	0	0	0	0	0	23	245	0	0	0	0	0	54	0	0	0	0	84	13	0	0	0	0	0	0	0	0	0	0	0	612		acetylcholine	0.851648
SIP090	64	0	0	0	0	0	0	0	0	0	138	142	0	0	51	0	0	0	0	0	0	0	0	0	0	0	0	0	0	0	0	0	0	0	0	0	395		acetylcholine	0.962372
SLP032	0	0	0	0	0	0	0	0	0	0	0	0	23	0	0	0	0	0	0	0	39	0	0	0	0	0	0	0	0	0	0	0	0	0	0	0	62		acetylcholine	0.740299
SLP044_d	0	0	0	0	0	0	0	0	0	0	0	0	0	0	0	0	0	0	0	0	0	0	0	0	13	0	0	0	0	0	0	0	0	0	0	0	13		acetylcholine	0.710811
SLP047	0	0	0	0	0	0	0	0	0	0	0	0	0	0	0	0	0	0	0	0	25	0	0	0	0	0	0	0	0	0	0	0	0	0	0	0	25		acetylcholine	0.904573
SLP048	0	0	0	0	0	0	0	0	0	0	0	0	10	0	0	0	0	0	0	0	0	0	0	0	0	0	0	0	0	0	0	0	0	0	0	0	10		acetylcholine	0.759375
SLP080	0	0	0	0	0	0	0	0	0	0	0	0	0	0	0	0	0	0	0	0	19	0	0	0	0	0	0	0	0	0	0	0	0	0	0	0	19		acetylcholine	0.908549
SLP113	0	0	0	0	0	0	0	0	0	0	0	12	0	0	0	0	0	0	0	0	0	0	0	0	47	0	0	0	0	0	0	0	0	0	0	0	59		acetylcholine	0.668329
SLP122	0	0	0	0	0	0	19	0	0	0	0	0	0	0	0	0	0	0	0	0	0	0	0	0	0	0	0	0	0	0	0	0	0	0	0	0	19		acetylcholine	0.801489
SLP129_a	0	0	0	0	0	0	0	0	0	0	0	0	35	0	0	0	0	0	0	0	0	0	0	0	0	0	0	0	0	0	0	0	0	0	0	0	35		dopamine	0.48855
SLP129_b	0	0	0	0	0	0	0	0	0	0	0	0	42	0	0	0	0	0	0	0	0	0	0	0	0	0	0	0	0	0	0	0	0	0	0	0	42		dopamine	0.611301
SLP130	0	0	0	0	0	0	0	0	0	0	0	0	0	0	0	0	0	0	0	0	0	0	0	0	0	0	0	0	0	0	0	0	0	0	0	17	17		acetylcholine	0.886704
SLP131	0	0	0	0	0	0	0	0	0	0	0	0	0	0	0	0	0	0	0	0	82	0	0	0	0	0	0	0	0	0	0	0	0	0	0	0	82		acetylcholine	0.787102
SLP147	0	0	0	0	0	0	25	0	0	0	0	0	0	0	0	0	0	0	0	0	0	0	0	0	0	0	0	0	0	0	0	0	0	0	0	0	25		glutamate	0.823344
SLP149	0	0	0	0	0	0	0	0	0	0	0	0	0	0	0	0	0	0	0	0	0	0	0	20	0	0	0	0	0	0	0	0	0	0	0	0	20		acetylcholine	0.581028
SLP176	0	0	0	0	0	0	0	0	0	0	0	0	11	0	0	0	0	0	0	0	0	0	0	0	11	0	0	0	0	0	0	0	0	0	0	0	22		glutamate	0.827946
SLP191	0	0	0	0	0	0	0	0	0	0	0	0	0	0	0	0	0	0	0	0	0	0	0	15	0	0	0	0	0	0	0	0	0	0	0	0	15		glutamate	0.718499
SLP215	0	0	0	0	0	0	0	0	0	0	0	0	0	0	0	0	0	0	0	0	54	0	0	0	0	0	0	0	0	0	0	0	0	0	0	0	54		acetylcholine	0.868996
SLP227	0	0	0	0	0	0	0	0	0	0	0	0	0	0	0	0	0	0	0	0	33	0	0	0	0	0	0	0	0	0	0	0	0	0	0	0	33		acetylcholine	0.722034
SLP230	0	0	0	0	0	0	0	0	0	0	0	0	0	0	0	0	0	0	0	0	0	0	0	0	0	0	0	0	30	0	0	0	0	0	0	0	30		acetylcholine	0.809709
SLP234	0	0	0	0	0	0	0	0	0	0	0	0	0	0	0	0	0	0	0	0	36	0	0	0	0	0	0	0	0	0	0	0	0	0	0	0	36		acetylcholine	0.952158
SLP242	0	0	0	0	0	0	0	0	0	0	0	25	0	0	0	0	0	0	0	0	0	0	0	0	0	0	0	0	0	0	0	0	0	0	0	0	25		acetylcholine	0.697168
SLP280	0	0	0	0	0	0	0	0	0	0	0	0	0	0	0	0	0	0	0	32	0	0	0	25	0	0	0	0	0	0	0	0	0	0	0	0	57		glutamate	0.702381
SLP287	0	0	0	0	0	0	0	0	0	0	0	0	0	0	0	0	0	0	0	0	0	0	0	0	22	0	0	0	0	0	0	0	0	0	0	0	22		glutamate	0.735795
SLP298	0	0	0	0	0	0	0	0	0	0	0	0	0	0	0	0	0	0	0	0	12	0	0	0	0	0	0	0	0	0	0	0	0	0	0	0	12		glutamate	0.791045
SLP331	0	0	0	0	0	0	0	0	0	0	0	0	0	0	0	0	0	0	10	0	0	0	0	0	0	0	0	0	0	0	0	0	0	0	0	0	10		acetylcholine	0.843972
SLP376	0	0	0	0	0	0	0	0	0	0	0	0	0	0	0	0	0	0	0	0	0	0	0	0	11	0	0	0	0	0	0	0	0	0	0	0	11		glutamate	0.775769
SLP384	0	0	0	0	0	0	0	0	0	0	0	0	0	0	0	0	0	0	0	0	11	0	0	0	0	0	0	0	0	0	0	0	0	0	0	0	11		glutamate	0.850877
SLP388	0	68	0	0	0	0	0	0	0	0	0	0	0	0	0	0	0	0	19	0	0	0	0	0	0	0	0	0	0	0	0	0	0	0	0	0	87	SS70178	acetylcholine	0.682391
SLP389	0	0	0	0	0	0	0	0	0	0	0	0	0	0	0	0	0	0	0	42	0	0	0	0	0	0	0	0	0	0	0	0	0	0	0	0	42		dopamine	0.433063
SLP391	0	0	0	0	0	0	0	0	0	0	0	0	51	0	0	0	0	0	0	0	0	0	0	0	0	0	0	0	0	0	0	0	0	0	0	0	51	SS81122	acetylcholine	0.590253
SLP396	0	0	0	0	0	0	0	0	0	0	0	0	0	0	0	0	0	0	0	174	0	0	0	0	0	0	0	0	0	0	0	0	0	0	0	0	174		acetylcholine	0.570248
SLP400	0	0	0	0	0	0	0	0	0	0	0	19	0	0	0	0	0	0	0	0	0	0	0	0	0	0	0	0	0	0	0	0	0	0	0	0	19	SS33917	acetylcholine	0.59589
SLP406	0	0	0	0	0	0	102	0	0	0	0	0	0	0	0	0	0	0	0	0	0	0	0	0	0	0	0	0	0	0	0	0	0	0	0	0	102		serotonin	0.315789
SLP427	0	0	0	0	0	0	0	0	0	0	0	0	0	0	0	0	0	0	0	0	0	0	0	38	0	0	0	0	0	0	0	0	0	0	0	0	38	SS70191	acetylcholine	0.706052
SLP439	0	0	0	0	0	0	0	0	0	0	0	0	0	0	0	0	0	0	0	34	0	0	0	42	0	0	0	0	0	0	0	0	0	0	0	0	76		acetylcholine	0.581731
SLP440	0	20	0	0	0	0	0	0	0	0	0	0	0	0	0	0	0	0	0	0	0	0	0	0	0	0	0	0	0	0	0	0	0	0	0	0	20	SS70178	acetylcholine	0.626761
SLP456	0	0	0	0	0	0	0	0	0	0	0	0	0	0	0	0	0	0	0	0	27	0	0	0	0	0	0	0	0	0	0	0	0	0	0	0	27		acetylcholine	0.916279
SLP461	0	0	0	0	0	0	0	0	0	0	0	0	0	0	0	0	0	0	0	0	10	0	0	0	0	0	0	0	0	0	0	0	0	0	0	0	10		acetylcholine	0.86755
SMP002	352	0	0	0	0	0	0	0	0	0	0	0	0	0	0	0	0	0	0	0	0	0	0	0	0	0	0	0	0	0	0	0	0	0	0	0	352		acetylcholine	0.568182
SMP003	115	0	0	0	0	0	0	0	0	0	0	0	0	0	0	0	0	0	0	0	0	0	0	0	0	0	0	0	0	0	0	0	0	0	0	0	115		acetylcholine	0.694946
SMP004	368	0	0	0	0	0	0	0	0	0	22	0	0	0	0	0	0	0	0	0	0	0	0	0	0	0	0	0	0	0	0	0	0	0	0	0	390		acetylcholine	0.602041
SMP005	46	0	0	0	0	0	0	0	0	0	0	0	0	0	0	0	0	0	0	0	0	0	0	0	0	0	0	0	0	0	0	0	0	0	0	0	46		acetylcholine	0.659218
SMP009	0	0	0	0	0	0	0	0	0	0	0	0	0	0	0	0	0	0	0	0	0	0	0	0	0	0	14	0	0	0	0	0	0	0	0	0	14		acetylcholine	0.552548
SMP011	10	0	12	0	0	0	0	0	0	0	0	0	0	29	0	0	0	0	0	0	0	0	0	0	0	0	0	0	0	0	0	0	0	0	0	0	51	SS48916	glutamate	0.881139
SMP012	0	0	0	11	0	0	0	0	0	0	0	34	0	0	0	0	0	0	0	0	0	0	0	0	0	0	0	0	0	0	0	0	0	0	0	0	45		glutamate	0.898109
SMP014	41	0	0	0	0	0	0	0	0	0	0	0	0	0	0	0	0	0	0	0	0	0	0	0	0	0	0	0	0	0	0	0	0	0	0	0	41		acetylcholine	0.924456
SMP026	0	0	0	0	0	0	0	0	0	0	0	0	40	0	0	0	0	0	0	0	0	0	0	0	0	0	0	0	0	0	0	0	0	0	0	0	40	SS48799	acetylcholine	0.608025
SMP030	252	0	0	0	0	0	0	0	0	0	36	0	0	0	0	0	0	0	0	0	0	0	18	0	0	0	0	0	0	0	0	0	0	0	0	0	306		acetylcholine	0.608025
SMP031	206	51	0	10	0	0	36	0	0	0	106	0	100	0	0	0	0	0	0	0	0	32	12	0	0	0	0	0	0	0	0	0	0	0	0	0	553		acetylcholine	0.660256
SMP032	67	0	0	0	0	0	0	0	0	0	0	0	0	0	0	0	0	0	0	0	0	0	0	0	0	0	0	0	0	0	0	0	0	0	0	0	67		acetylcholine	0.718254
SMP041	0	0	0	0	0	0	0	0	0	0	0	0	0	0	0	0	0	0	0	0	23	0	0	0	0	0	0	0	0	0	0	0	0	0	0	0	23		glutamate	0.763127
SMP048	0	0	0	0	0	0	0	0	0	0	0	0	0	0	0	0	0	0	0	0	0	0	0	0	0	0	0	10	0	0	0	0	0	0	0	0	10		acetylcholine	0.842734
SMP049	0	0	0	26	0	0	0	10	0	43	0	0	0	0	0	0	0	0	0	0	0	18	16	0	29	0	0	0	0	26	0	0	0	0	0	0	168		gaba	0.790367
SMP058	0	0	0	13	0	0	0	0	0	0	71	15	0	0	0	0	0	0	0	0	0	0	0	0	0	0	0	0	0	0	0	0	0	0	0	0	99		glutamate	0.865737
SMP059	0	0	0	13	0	0	0	0	0	0	52	14	0	0	0	0	0	0	0	0	0	0	0	0	0	0	0	0	0	0	0	0	0	0	0	0	79		glutamate	0.816504
SMP075	0	0	0	0	0	0	0	459	0	0	32	34	0	0	0	0	0	0	0	0	0	87	0	0	0	0	0	0	0	0	60	0	0	0	0	13	685		glutamate	0.828326
SMP076	0	0	0	61	0	0	0	35	0	97	0	0	0	0	0	0	0	0	0	0	0	70	53	0	41	0	0	0	0	50	0	0	0	0	0	0	407		gaba	0.788725
SMP077	0	0	0	0	0	0	0	0	0	0	0	0	0	0	0	0	0	0	0	0	0	0	0	0	0	0	0	0	0	0	0	0	0	0	0	27	27		gaba	0.788015
SMP078	0	0	0	0	0	0	0	15	0	0	0	0	0	0	0	0	0	0	0	0	0	0	0	0	0	0	0	0	0	0	0	0	0	0	0	11	26		gaba	0.712057
SMP081	51	0	0	0	0	0	0	0	0	0	0	0	0	0	0	0	0	0	0	0	0	0	0	0	0	0	0	0	0	0	0	0	0	0	0	0	51		glutamate	0.899368
SMP086	0	0	0	0	0	0	0	0	0	0	0	0	0	0	0	0	0	0	0	66	0	0	0	0	0	0	0	0	0	0	0	0	0	0	0	0	66		glutamate	0.896411
SMP089	57	0	0	0	0	0	0	0	0	0	25	12	0	0	0	0	0	0	0	0	0	0	0	0	0	0	0	0	0	0	0	0	0	0	0	0	94		glutamate	0.894807
SMP108	153	12	0	75	12	0	0	0	0	0	0	0	0	0	0	0	0	0	0	0	0	0	0	0	0	0	0	0	0	0	0	0	0	0	0	0	252	SS67221	acetylcholine	0.874951
SMP109	0	0	0	0	0	0	0	0	0	0	0	0	0	0	0	0	0	0	0	0	0	0	0	0	0	0	0	0	0	0	0	50	12	0	0	0	62		acetylcholine	0.792615
SMP110	0	0	0	39	0	0	0	0	0	0	0	0	0	0	0	0	0	0	0	0	0	0	0	0	0	0	0	0	0	0	0	0	0	0	0	0	39		acetylcholine	0.794613
SMP111	0	0	0	0	0	0	0	0	0	0	12	0	0	0	0	0	0	0	0	0	0	0	0	0	0	0	0	0	0	0	0	0	0	0	0	0	12		acetylcholine	0.665966
SMP112	0	0	0	0	0	0	0	0	187	0	0	0	0	0	0	0	0	0	0	0	0	0	0	0	0	0	0	0	0	0	0	44	59	0	0	0	290		acetylcholine	0.814586
SMP114	0	0	0	0	10	0	0	0	0	0	156	0	0	0	0	0	0	0	0	0	0	0	0	0	0	0	0	0	0	31	87	0	0	0	0	0	284		glutamate	0.927695
SMP115	0	0	0	0	0	0	0	0	0	0	189	88	0	0	0	0	0	0	0	0	0	0	0	0	0	0	0	0	0	0	0	0	0	0	0	0	277		glutamate	0.901909
SMP116	0	0	0	0	0	0	0	0	0	0	54	0	0	0	0	0	0	0	0	0	0	0	0	0	0	0	0	0	0	13	0	59	28	0	0	0	154		glutamate	0.917256
SMP119	0	0	0	0	0	0	0	0	0	0	25	0	0	0	0	0	0	0	0	0	0	0	0	0	0	0	0	0	0	0	0	0	0	0	0	0	25		glutamate	0.935428
SMP120	0	0	0	0	0	0	0	0	0	0	27	0	0	0	0	0	0	0	0	0	0	0	0	0	0	0	0	0	0	42	0	0	0	0	0	0	69	SS01227	glutamate	0.932976
SMP124	0	0	0	0	0	0	0	0	0	0	0	0	0	0	0	0	0	0	0	0	0	0	0	0	0	0	0	0	0	21	0	0	0	0	0	0	21	SS01227	glutamate	0.863804
SMP125	0	0	0	0	0	0	0	0	0	0	35	0	0	0	0	0	0	0	0	0	0	0	0	0	0	0	0	0	0	0	0	0	0	0	0	0	35		glutamate	0.93734
SMP126	0	0	0	0	0	0	0	0	0	0	26	0	0	0	0	0	0	0	0	0	0	0	0	0	0	0	0	0	0	0	0	0	0	0	0	0	26		glutamate	0.959742
SMP127	0	0	0	0	0	0	0	0	0	0	121	101	0	0	0	0	0	0	0	0	0	13	0	0	0	0	0	0	0	0	54	0	0	0	0	0	289		glutamate	0.957466
SMP128	0	0	0	0	0	0	0	0	0	0	50	0	0	0	0	0	0	0	0	0	0	0	0	0	0	0	0	0	0	0	0	0	0	0	0	0	50		glutamate	0.929016
SMP137	0	0	0	0	0	0	0	0	0	0	0	0	0	0	0	0	0	0	0	0	0	0	0	0	0	0	63	0	0	0	0	0	0	0	0	0	63		acetylcholine	0.5
SMP147	0	0	0	0	0	0	0	0	0	0	0	0	0	0	0	0	0	0	0	62	0	0	0	0	0	0	0	0	0	0	0	0	0	0	0	0	62		gaba	0.836152
SMP148	0	0	0	0	0	0	0	0	0	0	0	0	0	0	0	0	0	0	0	0	0	0	0	0	0	0	0	13	0	0	0	0	11	0	0	0	24		gaba	0.738159
SMP152	0	0	0	0	0	0	0	30	0	0	0	0	0	0	0	0	0	0	0	0	0	0	0	0	0	0	0	0	0	0	10	0	0	0	0	0	40		acetylcholine	0.666179
SMP154	0	0	0	0	0	0	0	0	0	0	0	0	0	0	0	0	0	0	0	0	0	16	0	0	0	0	0	11	0	0	0	0	0	0	0	0	27		dopamine	0.339872
SMP159	0	0	0	0	0	0	0	0	0	0	0	0	0	0	0	0	0	0	0	0	17	0	0	0	0	0	0	0	0	0	0	0	0	0	0	0	17		glutamate	0.902344
SMP163	10	0	0	0	0	0	0	141	0	0	0	0	0	0	0	0	0	0	0	0	0	0	0	0	0	0	0	0	0	0	0	0	0	0	0	119	270		gaba	0.773096
SMP164	0	0	0	0	0	0	0	0	0	0	0	0	0	0	0	0	0	0	0	0	0	0	0	0	0	0	0	0	0	0	0	0	0	18	0	168	186		gaba	0.799414
SMP165	66	0	0	0	0	0	0	0	0	29	0	0	0	0	0	0	0	0	0	0	0	0	0	0	0	0	32	0	0	45	0	0	0	0	0	0	172		glutamate	0.82816
SMP170	0	0	0	0	0	0	0	0	0	0	0	0	15	0	0	0	0	0	0	0	0	0	0	0	0	0	0	0	0	0	0	0	0	0	0	0	15		glutamate	0.716535
SMP173	0	0	0	0	0	0	0	0	0	0	26	0	0	0	0	0	0	0	0	0	0	12	0	0	0	0	0	0	0	0	0	0	0	0	0	0	38		acetylcholine	0.516026
SMP175	0	0	0	0	0	0	0	0	0	0	109	0	0	0	0	0	0	0	0	0	0	0	0	0	0	0	0	0	0	0	0	0	0	43	0	12	164		acetylcholine	0.576761
SMP177	13	0	258	22	0	0	0	0	0	0	240	85	0	0	0	39	42	25	0	0	0	0	0	0	0	0	0	0	0	0	0	0	0	0	0	0	724		acetylcholine	0.803675
SMP178	0	0	0	0	0	0	0	0	0	15	0	0	0	0	0	0	0	0	0	0	0	0	0	0	0	0	0	0	0	0	42	0	0	49	0	0	106		acetylcholine	0.538916
SMP181	0	0	0	0	0	0	0	0	0	0	0	0	0	0	0	0	0	0	0	0	0	0	0	0	0	0	0	0	0	0	0	0	0	42	0	0	42	MB207B	dopamine	0.451004
SMP194	0	0	0	0	0	0	0	0	0	12	23	0	11	0	0	0	0	0	0	0	0	0	0	0	0	0	0	0	0	11	23	0	0	0	0	0	80		acetylcholine	0.707921
SMP195_a	0	0	10	0	0	0	0	0	0	0	111	76	0	0	0	0	0	0	0	0	0	20	0	0	0	0	34	0	0	0	0	0	0	0	0	0	251		dopamine	0.521898
SMP195_b	0	0	0	0	0	0	0	0	0	0	47	45	0	0	0	0	0	0	0	0	0	14	0	0	0	0	14	0	0	0	0	0	0	0	0	0	120		dopamine	0.457317
SMP196	0	0	0	0	0	0	0	0	0	0	34	0	0	0	0	0	0	0	0	0	0	0	0	0	0	0	0	0	0	0	0	0	0	0	0	0	34		acetylcholine	0.664671
SMP197	0	0	19	0	0	0	0	0	0	0	89	80	0	0	0	0	0	0	0	0	0	0	0	0	0	0	0	0	0	0	0	0	0	0	0	0	188		acetylcholine	0.565766
SMP198	0	0	0	0	0	0	0	0	0	0	0	0	0	47	0	0	0	0	0	0	0	0	0	0	0	0	50	16	0	0	0	0	0	0	0	0	113		glutamate	0.895092
SMP199	0	0	0	0	0	0	0	0	0	0	0	0	0	0	0	0	0	0	0	30	0	0	0	0	0	0	0	0	0	0	0	0	0	0	0	0	30		acetylcholine	0.844573
SMP207	59	0	0	0	0	0	0	0	0	0	12	0	0	0	0	0	0	0	0	0	0	0	0	0	0	0	0	0	0	0	0	0	0	0	0	0	71		glutamate	0.671309
SMP208	0	0	0	0	0	0	0	0	0	0	48	36	0	0	0	0	0	0	0	0	0	0	0	0	0	0	0	0	0	0	0	0	0	0	0	0	84		glutamate	0.606599
SMP209	0	0	0	0	0	0	0	0	0	0	0	18	0	0	0	0	0	0	0	0	0	0	0	0	0	0	0	0	0	0	0	0	0	0	0	0	18		glutamate	0.79717
SMP211	0	0	0	0	0	0	0	0	0	0	23	0	0	0	0	0	0	0	0	0	0	0	0	0	0	0	0	0	0	0	0	0	0	0	0	0	23		glutamate	0.90339
SMP212	0	0	0	0	0	0	0	0	0	32	0	0	0	0	0	0	0	0	0	0	0	0	0	0	0	0	0	0	0	0	0	0	0	0	0	0	32	SS85535	glutamate	0.861991
SMP213	87	0	0	0	0	0	0	0	0	0	0	0	0	0	0	0	0	0	0	0	0	0	0	0	0	0	0	0	0	0	0	0	0	0	0	0	87		glutamate	0.87013
SMP238	0	0	0	0	0	0	0	0	0	0	0	0	0	0	0	0	0	0	0	0	0	0	0	0	0	0	0	0	0	0	26	0	0	16	0	0	42		acetylcholine	0.63167
SMP247	0	0	0	146	0	0	0	0	0	0	0	10	0	0	0	0	0	0	0	0	0	0	0	0	0	0	0	0	0	0	0	0	0	0	0	0	156		acetylcholine	0.504075
SMP252	0	0	0	0	0	0	0	0	0	12	0	0	0	0	0	0	0	0	0	0	0	0	0	0	10	0	0	0	0	0	0	0	0	0	0	0	22		acetylcholine	0.586701
SMP254	0	0	0	0	0	0	0	0	0	0	0	0	0	0	0	0	0	0	0	0	0	0	0	0	0	0	0	0	0	13	0	0	0	0	0	0	13		acetylcholine	0.418165
SMP256	0	0	0	0	0	0	0	0	0	0	0	0	0	0	0	0	0	0	0	0	0	0	0	0	0	0	0	0	0	0	0	0	0	0	0	15	15		acetylcholine	0.635776
SMP258	0	0	0	0	0	0	0	0	0	0	0	21	0	0	0	0	0	0	0	0	0	0	0	0	0	0	0	0	0	0	0	0	0	0	0	0	21		acetylcholine	0.797917
SMP259	0	0	0	0	0	0	0	0	0	0	0	0	10	0	0	0	0	0	0	0	0	0	0	0	0	0	0	0	0	0	0	0	0	0	0	0	10		acetylcholine	0.849112
SMP311	32	0	0	0	0	0	0	0	0	0	0	0	0	0	0	0	0	0	0	0	0	0	0	0	0	0	0	0	0	0	0	0	0	0	0	0	32		dopamine	0.393404
SMP347	0	0	0	0	0	0	0	0	0	0	0	14	0	0	0	0	0	0	0	191	0	0	0	0	0	0	0	0	0	0	0	0	0	0	0	0	205	SS67238	acetylcholine	0.512023
SMP349	0	0	0	0	0	0	0	0	0	0	0	0	0	0	0	0	0	0	0	44	0	0	0	0	0	0	0	0	0	0	0	0	0	0	0	0	44		dopamine	0.594245
SMP352	0	0	0	0	0	0	0	0	0	0	0	0	0	0	0	0	0	0	0	0	0	0	0	38	0	0	0	0	0	0	0	0	0	0	0	0	38		acetylcholine	0.532727
SMP353	0	0	0	0	0	0	67	0	0	0	0	0	0	0	0	0	0	0	0	0	0	0	0	0	0	0	0	0	0	0	0	0	0	0	0	0	67	SS33917	acetylcholine	0.622276
SMP354	0	0	0	0	0	0	268	0	0	0	0	0	311	0	0	0	0	0	0	56	0	0	0	0	0	0	0	0	0	0	0	0	0	0	0	0	635	SS33917	dopamine	0.561848
SMP357	11	0	0	0	0	0	0	0	0	0	0	10	0	0	0	0	0	0	0	0	0	0	0	0	0	0	0	0	0	0	0	0	0	0	0	0	21	SS49755	dopamine	0.422893
SMP358	55	0	0	0	0	0	0	0	0	0	0	0	0	0	0	0	0	0	0	0	0	0	0	0	0	0	0	0	0	0	0	0	0	0	0	0	55	SS49755	acetylcholine	0.573955
SMP359_a	34	0	0	0	0	0	0	0	0	0	0	0	0	0	0	0	0	0	0	0	0	0	0	0	0	0	0	0	0	0	0	0	0	0	0	0	34		dopamine	0.58011
SMP359_b	26	0	0	0	0	0	0	0	0	0	0	0	0	0	0	0	0	0	0	0	0	0	0	0	0	0	0	0	0	0	0	0	0	0	0	0	26		acetylcholine	0.479412
SMP376	0	0	0	0	0	0	0	0	0	0	0	0	0	0	0	0	0	0	0	0	0	0	0	0	0	0	0	0	0	64	0	0	0	0	0	0	64		glutamate	0.888209
SMP377	0	0	0	16	0	0	0	0	0	0	0	0	0	0	0	0	0	0	0	0	0	0	0	0	0	0	0	0	0	0	0	0	0	0	0	0	16		dopamine	0.418374
SMP384	0	0	0	0	0	0	0	0	0	0	23	13	0	0	0	0	0	0	0	0	0	0	0	0	0	0	0	0	0	0	0	0	0	0	0	20	56		dopamine	0.397855
SMP385	29	0	0	31	0	0	0	0	0	0	0	0	0	0	0	0	0	0	0	0	0	0	0	0	0	0	0	0	0	0	0	0	0	0	0	27	87		dopamine	0.573902
SMP405	0	0	0	0	0	0	0	0	0	0	0	0	0	0	0	0	0	0	0	34	0	0	0	0	0	0	0	0	0	0	0	0	0	0	0	0	34		acetylcholine	0.457187
SMP408_d	0	0	0	0	0	0	0	0	0	0	0	0	0	0	0	0	0	0	0	76	0	0	0	0	0	0	0	0	0	0	0	0	0	0	0	0	76		dopamine	0.484301
SMP443	82	208	0	0	0	0	0	0	0	100	12	0	0	0	0	0	0	0	16	0	0	0	0	0	0	0	0	0	0	0	0	13	0	0	0	0	431		glutamate	0.933761
SMP446	0	0	0	0	0	0	0	0	0	0	0	0	0	0	0	0	0	0	0	0	0	0	0	0	0	0	0	0	0	0	17	0	0	0	0	0	17		glutamate	0.702087
SMP447	0	0	0	0	0	0	0	0	0	0	0	0	0	0	0	0	0	0	0	0	0	0	0	0	0	0	0	27	0	0	63	0	0	0	0	0	90		glutamate	0.839827
SMP450	0	0	0	0	0	0	0	0	0	0	0	0	0	0	0	0	0	0	0	0	0	0	0	0	0	0	0	0	0	0	70	0	0	0	0	0	70		glutamate	0.918831
SMP471	0	0	0	0	0	0	0	0	0	0	0	0	0	0	0	0	0	0	0	0	0	0	0	0	0	0	0	0	0	0	0	0	0	0	0	25	25		acetylcholine	0.66623
SMP474	0	0	0	0	0	0	0	0	0	0	0	0	0	0	0	0	0	0	0	0	0	0	0	0	0	0	0	0	0	0	0	0	0	0	0	85	85		acetylcholine	0.396171
SMP477	0	0	0	0	0	0	0	0	0	0	0	0	0	0	0	0	0	0	0	0	0	0	0	0	0	0	12	0	0	0	0	0	0	0	0	0	12		acetylcholine	0.464164
SMP503	0	0	0	0	0	0	0	0	0	0	0	0	0	0	0	0	0	0	0	0	48	0	0	0	0	0	0	13	0	0	0	0	0	0	0	0	61	SS32246	dopamine	0.77289
SMP504	0	0	0	0	0	0	0	0	0	0	0	0	0	12	0	0	0	0	0	0	0	0	0	0	0	0	10	0	0	0	43	0	0	0	0	0	65		acetylcholine	0.526877
SMP548	0	0	0	0	0	0	0	0	0	0	0	0	0	0	0	0	0	0	0	27	0	0	0	0	0	0	0	0	0	0	0	0	0	0	0	0	27		acetylcholine	0.545455
SMP549	0	0	0	0	0	0	0	0	0	0	12	0	73	0	0	0	0	0	0	0	0	0	0	0	0	0	0	0	0	0	0	0	0	0	0	0	85	SS69945	acetylcholine	0.542916
SMP554	0	0	0	0	0	0	0	0	0	0	0	0	0	0	0	0	0	0	0	0	0	0	0	0	0	0	0	0	0	0	0	0	0	0	0	23	23		gaba	0.629263
SMP567	0	0	0	0	0	0	0	0	0	0	0	0	0	0	0	0	0	0	0	0	0	0	0	0	0	0	0	0	0	0	0	0	0	20	0	0	20		acetylcholine	0.390625
SMP568_a	0	0	0	11	0	0	0	0	0	0	22	0	0	0	0	0	0	0	0	0	0	0	0	0	0	0	34	0	0	0	0	39	0	0	0	0	106		acetylcholine	0.45888
SMP568_b	0	0	0	0	0	0	0	0	0	0	0	0	0	0	0	0	0	0	0	0	0	0	0	0	0	0	0	0	0	0	0	53	0	0	0	0	53		acetylcholine	0.70598
SMP568_c	0	0	0	0	0	0	0	0	24	0	0	0	0	0	0	0	0	0	0	0	0	0	0	0	0	0	0	0	0	0	0	49	0	0	0	0	73		acetylcholine	0.476744
SMP568_d	0	35	0	0	0	0	0	0	0	0	0	0	0	0	0	0	0	0	0	0	0	0	0	0	0	0	0	0	0	0	0	78	0	0	0	0	113		acetylcholine	0.735818
SMP570	0	0	0	0	0	0	0	0	0	0	0	0	0	0	0	0	0	0	0	0	10	0	0	0	0	0	0	0	0	0	0	0	0	0	0	0	10		acetylcholine	0.461131
SMP573	0	0	0	0	0	0	0	0	0	0	0	0	0	0	0	0	0	0	0	0	0	0	0	0	0	0	0	0	0	0	0	0	0	11	0	0	11		acetylcholine	0.463415
SMP577	0	0	0	0	0	0	0	0	0	26	0	0	0	0	0	0	0	0	0	0	0	0	0	0	0	0	0	0	0	0	0	0	0	0	0	0	26		dopamine	0.495273
SMP579	0	0	0	0	0	0	0	0	0	0	0	0	0	0	0	0	0	0	0	0	11	0	0	0	0	0	0	0	0	0	0	0	0	0	0	0	11		gaba	0.701878
SMP586	0	0	0	0	0	0	0	70	0	0	42	46	0	0	0	0	0	0	0	0	0	41	0	0	0	0	0	0	0	0	0	0	0	0	0	0	199		acetylcholine	0.880952
SMP588	0	0	0	0	0	0	0	0	0	0	0	0	0	0	0	0	0	0	0	0	0	0	0	0	0	0	0	0	0	0	0	0	0	0	0	10	10	SS00437	dopamine	0.597131
SMP589	0	0	0	0	0	0	0	0	0	0	44	0	0	0	0	0	0	0	0	0	0	0	0	0	0	0	0	0	0	0	0	0	0	0	0	0	44		dopamine	0.444656
SMP603	218	0	0	0	0	0	0	0	0	0	39	0	0	0	0	0	0	0	0	0	0	0	0	0	0	0	0	0	0	0	0	0	0	0	0	47	304		acetylcholine	0.862069
TuTuA	12	0	0	0	0	0	0	0	0	0	0	0	0	0	0	0	0	0	0	0	0	0	0	0	0	0	0	0	0	0	0	0	0	0	0	0	12		glutamate	0.869283
VES002	0	0	0	0	0	0	0	0	0	0	0	0	0	0	0	0	0	0	0	0	49	0	0	0	0	0	0	0	0	0	0	0	0	0	0	0	49		acetylcholine	0.849738
VES013	0	0	0	0	0	0	0	0	0	0	0	0	0	0	0	0	0	0	0	0	137	0	0	0	0	0	0	0	0	0	0	0	0	0	0	0	137		acetylcholine	0.901205
VES043	0	0	0	0	0	0	0	0	0	0	0	0	0	0	0	0	0	0	0	0	0	0	0	0	0	0	0	0	0	0	0	0	0	0	0	48	48		gaba	0.26087
VES045	0	0	0	0	0	0	0	0	0	0	0	0	0	0	0	0	0	0	0	0	0	0	0	0	0	0	0	0	0	0	0	0	11	0	0	0	11		gaba	0.502646
VES047	0	0	0	0	0	0	0	0	0	0	0	0	0	0	0	0	0	0	0	0	0	26	0	0	0	0	0	0	0	0	0	0	0	0	0	0	26		acetylcholine	0.344322
VES061	13	0	0	0	0	0	0	0	0	0	0	0	0	0	0	0	0	0	0	0	0	0	0	0	0	0	0	0	0	0	0	0	0	0	0	0	13		acetylcholine	0.933333
VES062	48	0	0	0	0	0	0	0	0	0	0	0	0	0	0	0	0	0	0	0	0	0	0	0	0	0	0	0	0	0	0	0	0	0	0	0	48		acetylcholine	0.891192
VES070	0	0	0	0	0	0	0	0	0	0	0	0	0	0	0	0	0	0	0	0	0	0	0	0	0	0	0	0	0	0	0	0	22	0	0	0	22		acetylcholine	0.881032
VES076	0	0	0	0	0	0	0	0	0	0	0	0	0	0	0	0	0	0	0	0	0	0	0	0	0	0	0	0	0	0	0	0	0	0	0	24	24		acetylcholine	0.570577
VES080	0	0	0	0	0	0	0	0	0	0	0	0	0	0	0	0	0	0	0	0	12	0	0	0	0	0	0	0	0	0	0	0	0	0	0	0	12		acetylcholine	0.939068
VES082	0	0	0	0	0	0	0	0	0	0	0	0	0	0	0	0	0	0	0	0	0	0	0	0	0	0	0	0	0	0	0	0	0	0	0	26	26		acetylcholine	0.5
WEDPN12	0	0	0	0	0	0	0	0	0	0	0	0	0	0	0	0	0	0	0	0	0	0	0	0	0	0	0	0	11	0	0	0	0	0	0	0	11		glutamate	0.630894
WEDPN2B	0	0	0	0	0	0	0	0	0	0	0	0	0	0	0	56	0	0	0	0	0	0	0	0	0	0	0	0	25	0	0	0	0	0	0	0	81		gaba	0.939726
WEDPN3	0	0	0	0	0	0	0	0	0	0	0	0	0	0	0	32	13	0	0	0	0	0	0	0	0	0	0	0	48	0	0	0	0	0	0	0	93	SS49891	gaba	0.941003
WEDPN4	0	0	0	0	0	0	0	0	0	0	0	0	0	0	0	41	21	0	0	0	0	0	10	0	0	0	0	0	12	0	0	0	0	0	0	0	84		gaba	0.885507
mALB1	0	0	0	0	0	0	0	0	0	0	0	0	0	0	0	107	58	0	0	0	0	0	0	0	0	0	0	0	0	0	0	0	0	0	0	0	165		gaba	0.94603
mALB2	22	0	0	0	0	0	0	0	0	0	0	0	0	0	0	0	0	0	0	0	0	0	0	0	0	0	0	0	0	0	0	0	0	0	0	0	22		gaba	0.911273
mALB3	26	0	0	0	0	0	0	0	0	0	0	0	0	0	0	0	0	0	0	0	0	0	0	0	0	0	0	0	0	0	0	0	0	0	0	0	26		gaba	0.932049
mALB5	0	0	0	0	0	0	0	0	0	0	0	0	0	0	0	0	0	0	0	0	0	0	0	0	0	0	0	0	0	0	0	0	0	10	0	0	10		gaba	0.821429
mALD1	0	0	0	0	0	0	0	0	0	0	0	0	0	0	0	0	0	0	0	0	0	54	0	0	0	0	0	0	0	0	0	0	0	0	0	12	66		gaba	0.874303
mALD4	0	0	0	0	0	0	0	0	0	0	0	0	0	0	0	0	0	0	0	0	0	0	0	0	0	0	0	0	0	0	0	0	0	20	0	132	152		gaba	0.7506
oviIN	0	0	0	10	0	0	0	0	0	0	0	0	0	0	0	0	0	0	0	0	0	0	0	0	0	0	0	0	0	0	0	38	0	0	0	0	48		gaba	0.723387
