# Supplementary material for: Driver lines for studying associative learning in Drosophila
Source: eLife. 2025 Jan 29;13:RP94168. doi: 10.7554/eLife.94168 (PMC11778931; doi:10.7554/eLife.94168)
Supplement: Supplementary file 4. — The list came from a query in hemibrain 1.2.1 for neurons that have either ≥ 50 pre-synaptic connections or ≥ 250 post-synaptic connections in the MB region of interest (excluding the accessory calyx) on the right hemisphere. KCs were intentionally omitted from the list. Other than PNs, MBONs and DANs, the list also highlights a couple of cell types interconnecting LH and MB. [file elife-94168-supp4.xlsx]

## Sheet: MBcelltyps_nonKCs_excludeACA
bodyId	pre	post	pre+post	type	instance	categories
722817260	117	50	167	DA1_lPN	DA1_lPN_R	PN
754534424	102	41	143	DA1_lPN	DA1_lPN_R	PN
754538881	60	6	66	DA1_lPN	DA1_lPN_R	PN
1734350788	90	35	125	DA1_lPN	DA1_lPN_R	PN
1734350908	102	34	136	DA1_lPN	DA1_lPN_R	PN
1765040289	72	5	77	DA1_lPN	DA1_lPN_R	PN
5813039315	104	40	144	DA1_lPN	DA1_lPN_R	PN
818983130	75	14	89	DA2_lPN	DA2_lPN_R	PN
1796817841	64	11	75	DA2_lPN	DA2_lPN_R	PN
1796818119	77	16	93	DA2_lPN	DA2_lPN_R	PN
544021095	195	41	236	DA4l_adPN	DA4l_adPN_R	PN
574037266	63	25	88	DA4m_adPN	DA4m_adPN_R	PN
1640594274	876	300	1176	DC1_adPN	DC1_adPN_R	PN
1828206773	255	112	367	DC2_adPN	DC2_adPN_R	PN
5813055048	244	122	366	DC2_adPN	DC2_adPN_R	PN
1857825571	219	66	285	DC3_adPN	DC3_adPN_R	PN
1858171399	226	79	305	DC3_adPN	DC3_adPN_R	PN
5813039471	215	52	267	DC3_adPN	DC3_adPN_R	PN
5813056596	226	42	268	DC4_adPN	DC4_adPN_R	PN
1700937093	353	155	508	DL1_adPN	DL1_adPN_R	PN
1700946301	337	128	465	DL1_adPN	DL1_adPN_R	PN
788648194	219	144	363	DL2d_adPN	DL2d_adPN_R	PN
1756579280	71	42	113	DL2d_adPN	DL2d_adPN_R	PN
1793014716	162	94	256	DL2d_adPN	DL2d_adPN_R	PN
5813024710	99	41	140	DL2d_adPN	DL2d_adPN_R	PN
1734420152	64	21	85	DL2v_adPN	DL2v_adPN_R	PN
5813038793	195	114	309	DL2v_adPN	DL2v_adPN_R	PN
5813039465	130	56	186	DL2v_adPN	DL2v_adPN_R	PN
1609542060	126	75	201	DL3_lPN	DL3_lPN_R	PN
1670934213	102	36	138	DL4_adPN	DL4_adPN_R	PN
693483018	425	141	566	DL5_adPN	DL5_adPN_R	PN
542634818	995	586	1581	DM1_lPN	DM1_lPN_R	PN
630714299	403	160	563	DM2_lPN	DM2_lPN_R	PN
5901222910	424	173	597	DM2_lPN	DM2_lPN_R	PN
755518957	532	200	732	DM3_adPN	DM3_adPN_R	PN
573333835	859	362	1221	DM4_adPN	DM4_adPN_R	PN
635416407	165	87	252	DM5_lPN	DM5_lPN_R	PN
697485362	169	62	231	DM5_lPN	DM5_lPN_R	PN
788306624	205	61	266	DM6_adPN	DM6_adPN_R	PN
1764091241	179	63	242	DM6_adPN	DM6_adPN_R	PN
5813039235	201	68	269	DM6_adPN	DM6_adPN_R	PN
5813070872	211	63	274	DM6_adPN	DM6_adPN_R	PN
724816115	734	265	999	DP1l_adPN	DP1l_adPN_R	PN
635062078	1181	566	1747	DP1m_adPN	DP1m_adPN_R	PN
1536947502	156	55	211	D_adPN	D_adPN_R	PN
5813038889	155	49	204	D_adPN	D_adPN_R	PN
5813055184	125	42	167	D_adPN	D_adPN_R	PN
1887872301	109	71	180	M_adPNm4	M_adPNm4_R	PN
1888213190	50	87	137	M_adPNm4	M_adPNm4_R	PN
850375847	131	28	159	VA1d_adPN	VA1d_adPN_R	PN
1851061177	189	39	228	VA1d_adPN	VA1d_adPN_R	PN
5813055162	183	35	218	VA1d_adPN	VA1d_adPN_R	PN
1788300760	95	17	112	VA1v_adPN	VA1v_adPN_R	PN
5813024601	101	21	122	VA1v_adPN	VA1v_adPN_R	PN
5813054697	95	27	122	VA1v_adPN	VA1v_adPN_R	PN
1977579449	696	274	970	VA2_adPN	VA2_adPN_R	PN
1889253785	323	106	429	VA3_adPN	VA3_adPN_R	PN
5813055025	296	115	411	VA3_adPN	VA3_adPN_R	PN
1630051981	541	251	792	VA4_lPN	VA4_lPN_R	PN
574032862	152	49	201	VA5_lPN	VA5_lPN_R	PN
574037281	165	51	216	VA5_lPN	VA5_lPN_R	PN
574374051	187	61	248	VA5_lPN	VA5_lPN_R	PN
1881751117	650	187	837	VA6_adPN	VA6_adPN_R	PN
1692817033	366	109	475	VA7l_adPN	VA7l_adPN_R	PN
1882083076	178	91	269	VA7m_lPN	VA7m_lPN_R	PN
5813050729	163	91	254	VA7m_lPN	VA7m_lPN_R	PN
5813055180	164	80	244	VA7m_lPN	VA7m_lPN_R	PN
606090268	366	115	481	VC1_lPN	VC1_lPN_R	PN
1850706912	447	176	623	VC2_lPN	VC2_lPN_R	PN
693125078	250	134	384	VC3l_adPN	VC3l_adPN_R	PN
1914823337	219	122	341	VC3l_adPN	VC3l_adPN_R	PN
5813000276	263	171	434	VC3l_adPN	VC3l_adPN_R	PN
662776660	258	71	329	VC3m_lvPN	VC3m_lvPN_R	PN
1442819296	256	64	320	VC3m_lvPN	VC3m_lvPN_R	PN
1818307672	192	64	256	VC3m_lvPN	VC3m_lvPN_R	PN
754854077	190	48	238	VC4_adPN	VC4_adPN_R	PN
788306724	149	43	192	VC4_adPN	VC4_adPN_R	PN
5813055147	211	55	266	VC4_adPN	VC4_adPN_R	PN
636789080	441	153	594	VC5_adPN	VC5_adPN_R	PN
1912789965	50	27	77	VL1_ilPN	VL1_ilPN	PN
5813069089	624	173	797	VL2a_adPN	VL2a_adPN_R	PN
1944507292	731	208	939	VL2p_adPN	VL2p_adPN_R	PN
1850711304	252	106	358	VM1_lPN	VM1_lPN_R	PN
697132371	165	57	222	VM2_adPN	VM2_adPN_R	PN
727472481	149	54	203	VM2_adPN	VM2_adPN_R	PN
1851389175	267	120	387	VM3_adPN	VM3_adPN_R	PN
1977916288	199	72	271	VM3_adPN	VM3_adPN_R	PN
694834412	252	65	317	VM4_adPN	VM4_adPN_R	PN
726207450	57	37	94	VM4_lvPN	VM4_lvPN_R	PN
1006258344	168	81	249	VM5d_adPN	VM5d_adPN_R	PN
1888572074	119	52	171	VM5d_adPN	VM5d_adPN_R	PN
1914140664	134	48	182	VM5d_adPN	VM5d_adPN_R	PN
1914823414	156	51	207	VM5d_adPN	VM5d_adPN_R	PN
5813024712	145	59	204	VM5d_adPN	VM5d_adPN_R	PN
2010992546	158	86	244	VM5v_adPN	VM5v_adPN_R	PN
5813034571	176	60	236	VM5v_adPN	VM5v_adPN_R	PN
1851393805	148	47	195	VM7d_adPN	VM7d_adPN_R	PN
5813050727	203	62	265	VM7d_adPN	VM7d_adPN_R	PN
693479072	150	46	196	VM7v_adPN	VM7v_adPN_R	PN
1889253763	148	67	215	VM7v_adPN	VM7v_adPN_R	PN
1727979406	608	412	1020	VP1d+VP4_l2PN1	VP1d+VP4_l2PN1_R	PN
1639234609	75	16	91	VP1d_il2PN	VP1d_il2PN(dALT)	PN
1639243580	72	10	82	VP1d_il2PN	VP1d_il2PN(dALT)	PN
1944502935	61	25	86	VP1m+VP5_ilPN	VP1m+VP5_ilPN	PN
5813056072	283	122	405	VP1m_l2PN	VP1m_l2PN(lALT)_R	PN
1975878958	174	74	248	VP2_adPN	VP2_adPN_R	PN
1755556097	125	47	172	VP3+VP1l_ivPN	VP3+VP1l_ivPN	PN
5813040515	119	49	168	VP3+VP1l_ivPN	VP3+VP1l_ivPN	PN
698508565	224	49	273	V_ilPN	V_ilPN	PN
2064165421	190	50	240	V_ilPN	V_ilPN	PN
612371421	18	30648	30666	MBON01	MBON01(y5B'2a)_R	MBON
424789697	49	11272	11321	MBON02	MBON02(B2B'2a)_R	MBON
5813022341	12	8247	8259	MBON02	MBON02(B2B'2a)_L	MBON
487925037	9	1827	1836	MBON03	MBON03(B'2mp)_R	MBON
612738462	137	15738	15875	MBON03	MBON03(B'2mp)_L	MBON
613079053	12	9243	9255	MBON04	MBON04(B'2mp_bilateral)_L	MBON
799586652	842	26460	27302	MBON05	MBON05(y4>y1y2)(AVM07)_L	MBON
422725634	777	20390	21167	MBON06	MBON06(B1>a)(AVM07)_L	MBON
733036127	17	15261	15278	MBON07	MBON07(a1)_R	MBON
1234386037	27	15196	15223	MBON07	MBON07(a1)_R	MBON
1016835041	65	5887	5952	MBON09	MBON09(y3B'1)(AVM17)_L	MBON
1048215779	100	6314	6414	MBON09	MBON09(y3B'1)(AVM17)_L	MBON
1078693835	206	17289	17495	MBON09	MBON09(y3B'1)_R	MBON
613719036	4	381	385	MBON10	MBON10(B'1)_R	MBON
672352543	4	442	446	MBON10	MBON10(B'1)_R	MBON
768555687	2	778	780	MBON10	MBON10(B'1)_R	MBON
424767514	632	27113	27745	MBON11	MBON11(y1pedc>a/B)_R	MBON
517518166	239	525	764	MBON11	MBON11(y1pedc>a/B)(ADM05)_L	MBON
704466265	57	8148	8205	MBON12	MBON12(y2a'1)_R	MBON
861665641	63	7783	7846	MBON12	MBON12(y2a'1)_R	MBON
1139667240	37	8655	8692	MBON13	MBON13(a'2)_R	MBON
300972942	17	13295	13312	MBON14	MBON14(a3)_R	MBON
5813068729	186	14045	14231	MBON14	MBON14(a3)_R	MBON
642664141	1	1246	1247	MBON15	MBON15(a'1)_R	MBON
673702721	6	716	722	MBON15	MBON15(a'1)_R	MBON
457175171	19	1352	1371	MBON15-like	MBON15-like(a'1a'2)_R	MBON
579916831	15	2266	2281	MBON15-like	MBON15-like(a'1a'2)_R	MBON
673366098	25	5503	5528	MBON16	MBON16(a'3ap)_R	MBON
5812981264	8	3301	3309	MBON17	MBON17(a'3m)_R	MBON
5812981543	8	2495	2503	MBON17-like	MBON17-like(a'2a'3)_R	MBON
5813020828	67	12232	12299	MBON18	MBON18(a2sc)_R	MBON
423774471	9	1180	1189	MBON19	MBON19(a2p3p)_R	MBON
517854468	10	1455	1465	MBON19	MBON19(a2p3p)_R	MBON
792368888	42	2705	2747	MBON20	MBON20(y1y2)_R	MBON
5813022896	31	10508	10539	MBON21	MBON21(y4y5)_R	MBON
5813042659	62	13115	13177	MBON22	MBON22(calyx)_R	MBON
423382015	29	3937	3966	MBON23	MBON23(a2sp)_R	MBON
487143497	7	6104	6111	MBON24	MBON24(B2y5)_R	MBON
612742248	51	1038	1089	MBON25	MBON25(y1y2)_L	MBON
895441451	7	4376	4383	MBON26	MBON26(B'2d)_R	MBON
5813117385	8	4070	4078	MBON27	MBON27(y5d)_R	MBON
457196643	5	2322	2327	MBON28	MBON16-like(a'3a)_R	MBON
5813052909	24	1230	1254	MBON29	MBON29(y4y5)(PVL06)_L	MBON
5813058048	22	6408	6430	MBON29	MBON29(y4y5)_R	MBON
5813022234	178	10419	10597	MBON30	MBON30(y1y2y3)_R	MBON
894020730	50	5866	5916	MBON31	MBON31(a'1a)_R	MBON
642732835	48	8690	8738	MBON32	MBON32(y2)_R	MBON
547552266	48	2096	2144	MBON33	MBON33(y2y3)_R	MBON
1173814525	12	294	306	MBON34	MBON34(y2)_L	MBON
518930199	10	3857	3867	MBON35	MBON35(y2)_R	MBON
393766777	1776	8819	10595	PPL101	PPL101(y1pedc)_R	DAN
1196854070	1638	7902	9540	PPL101	PPL101(y1pedc)(PDL05)_L	DAN
5812981381	317	1973	2290	PPL102	PPL102(y1)(PDL05)_L	DAN
1048172314	2928	8243	11171	PPL103	PPL103(y2a'1)(PDL05)_L	DAN
5813022424	2844	9041	11885	PPL103	PPL103(y2a'1)_R	DAN
517514142	899	2248	3147	PPL104	PPL104(a'3)_R	DAN
5813019976	345	788	1133	PPL104	PPL104(a'3)(PDL05)_L	DAN
642516892	1107	3190	4297	PPL105	PPL105(a'2a2)(PDL05)_L	DAN
5813019513	1371	4618	5989	PPL105	PPL105(a'2a2)_R	DAN
331662710	1045	4497	5542	PPL106	PPL106(a3)_R	DAN
5813019607	928	3699	4627	PPL106	PPL106(a3)(PDL05)_L	DAN
328533761	269	274	543	PPL201	PPL201_R	DAN
5813071348	677	578	1255	PPL202	PPL202_R	DAN
487899562	100	855	955	PAM01_a	PAM01_a(y5)_R	DAN
488559952	123	620	743	PAM01_a	PAM01_a(y5)_R	DAN
549955973	103	734	837	PAM01_a	PAM01_a(y5)_R	DAN
550408954	44	347	391	PAM01_a	PAM01_a(y5)_L	DAN
581332573	133	661	794	PAM01_a	PAM01_a(y5)_R	DAN
613847777	37	319	356	PAM01_a	PAM01_a(y5)_L	DAN
643142863	52	376	428	PAM01_a	PAM01_a(y5)_L	DAN
645224664	48	322	370	PAM01_a	PAM01_a(y5)_L	DAN
674519060	52	246	298	PAM01_a	PAM01_a(y5)_L	DAN
676263239	37	353	390	PAM01_a	PAM01_a(y5)_L	DAN
1047525093	112	900	1012	PAM01_a	PAM01_a(y5)_R	DAN
1109957857	118	851	969	PAM01_a	PAM01_a(y5)_R	DAN
1171431567	39	274	313	PAM01_a	PAM01_a(y5)_L	DAN
1203070528	118	394	512	PAM01_a	PAM01_a(y5)_R	DAN
1204124270	99	920	1019	PAM01_a	PAM01_a(y5)_R	DAN
1233428010	128	569	697	PAM01_a	PAM01_a(y5)_R	DAN
1233773217	128	764	892	PAM01_a	PAM01_a(y5)_R	DAN
1234481054	115	606	721	PAM01_a	PAM01_a(y5)_R	DAN
1264186300	55	298	353	PAM01_a	PAM01_a(y5)_L	DAN
1266871604	99	857	956	PAM01_a	PAM01_a(y5)_R	DAN
5812979170	46	323	369	PAM01_a	PAM01_a(y5)_L	DAN
5812979502	43	370	413	PAM01_a	PAM01_a(y5)_L	DAN
5812979560	44	416	460	PAM01_a	PAM01_a(y5)_L	DAN
455159380	112	729	841	PAM01_b	PAM01_b(y5)_R	DAN
456174330	93	406	499	PAM01_b	PAM01_b(y5)_R	DAN
613398716	112	391	503	PAM01_b	PAM01_b(y5)_R	DAN
925799233	107	401	508	PAM01_b	PAM01_b(y5)_R	DAN
1202397143	105	305	410	PAM01_b	PAM01_b(y5)_R	DAN
1295855722	105	540	645	PAM01_b	PAM01_b(y5)_R	DAN
5812982779	126	924	1050	PAM01_b	PAM01_b(y5)_R	DAN
643501489	67	352	419	PAM02	PAM02(B'2a)_L	DAN
737167616	155	640	795	PAM02	PAM02(B'2a)_R	DAN
1110298200	150	618	768	PAM02	PAM02(B'2a)_R	DAN
1140655376	136	640	776	PAM02	PAM02(B'2a)_R	DAN
1171690432	132	735	867	PAM02	PAM02(B'2a)_R	DAN
1172372655	151	701	852	PAM02	PAM02(B'2a)_R	DAN
1202462198	82	352	434	PAM02	PAM02(B'2a)_L	DAN
1203066201	136	545	681	PAM02	PAM02(B'2a)_R	DAN
1233505806	89	476	565	PAM02	PAM02(B'2a)_L	DAN
1295501882	133	595	728	PAM02	PAM02(B'2a)_R	DAN
1295566429	81	324	405	PAM02	PAM02(B'2a)_L	DAN
5812982727	90	405	495	PAM02	PAM02(B'2a)_L	DAN
5813032997	82	422	504	PAM02	PAM02(B'2a)_L	DAN
5813098776	160	737	897	PAM02	PAM02(B'2a)_R	DAN
1233436426	69	288	357	PAM03	PAM03(B2B'2a)_R	DAN
1263832477	52	206	258	PAM03	PAM03(B2B'2a)_L	DAN
5812989588	61	181	242	PAM03	PAM03(B2B'2a)_R	DAN
422682603	78	326	404	PAM04_a	PAM04_a(B2)_R	DAN
484735678	78	363	441	PAM04_a	PAM04_a(B2)_R	DAN
551445253	113	463	576	PAM04_a	PAM04_a(B2)_L	DAN
551790504	148	868	1016	PAM04_a	PAM04_a(B2)_L	DAN
551790913	155	711	866	PAM04_a	PAM04_a(B2)_L	DAN
582139830	104	407	511	PAM04_a	PAM04_a(B2)_L	DAN
612638791	82	273	355	PAM04_a	PAM04_a(B2)_R	DAN
645090294	75	296	371	PAM04_a	PAM04_a(B2)_R	DAN
676612729	60	199	259	PAM04_a	PAM04_a(B2)_L	DAN
676616719	88	341	429	PAM04_a	PAM04_a(B2)_L	DAN
707647321	60	260	320	PAM04_a	PAM04_a(B2)_L	DAN
707660374	127	634	761	PAM04_a	PAM04_a(B2)_L	DAN
800264315	185	871	1056	PAM04_a	PAM04_a(B2)_R	DAN
800743420	58	198	256	PAM04_a	PAM04_a(B2)_L	DAN
923726321	205	1065	1270	PAM04_a	PAM04_a(B2)_R	DAN
1047183897	277	1627	1904	PAM04_a	PAM04_a(B2)_R	DAN
1078007730	187	960	1147	PAM04_a	PAM04_a(B2)_L	DAN
1140750808	92	461	553	PAM04_a	PAM04_a(B2)_L	DAN
1140996390	221	1296	1517	PAM04_a	PAM04_a(B2)_R	DAN
1141328881	178	730	908	PAM04_a	PAM04_a(B2)_R	DAN
1141329053	157	868	1025	PAM04_a	PAM04_a(B2)_R	DAN
1203066222	237	1333	1570	PAM04_a	PAM04_a(B2)_R	DAN
1203066401	240	1239	1479	PAM04_a	PAM04_a(B2)_R	DAN
1418351262	68	187	255	PAM04_a	PAM04_a(B2)_R	DAN
1419019956	158	842	1000	PAM04_a	PAM04_a(B2)_R	DAN
5812983418	62	263	325	PAM04_a	PAM04_a(B2)_L	DAN
5813093171	119	650	769	PAM04_a	PAM04_a(B2)_L	DAN
453380528	72	262	334	PAM04_b	PAM04_b(B2)_R	DAN
517207902	233	598	831	PAM05	PAM05(B'2p)_R	DAN
549610772	215	547	762	PAM05	PAM05(B'2p)_R	DAN
643523134	135	337	472	PAM05	PAM05(B'2p)_L	DAN
770692923	120	311	431	PAM05	PAM05(B'2p)_L	DAN
830276571	189	339	528	PAM05	PAM05(B'2p)_R	DAN
923385340	157	335	492	PAM05	PAM05(B'2p)_R	DAN
1081767446	88	123	211	PAM05	PAM05(B'2p)_L	DAN
1169989698	254	737	991	PAM05	PAM05(B'2p)_R	DAN
1169989859	149	245	394	PAM05	PAM05(B'2p)_R	DAN
1169993905	213	630	843	PAM05	PAM05(B'2p)_R	DAN
1170404875	126	177	303	PAM05	PAM05(B'2p)_R	DAN
1171690479	197	652	849	PAM05	PAM05(B'2p)_R	DAN
5812982120	122	253	375	PAM05	PAM05(B'2p)_R	DAN
5812983399	105	268	373	PAM05	PAM05(B'2p)_L	DAN
5813047784	92	141	233	PAM05	PAM05(B'2p)_L	DAN
5813069965	97	320	417	PAM05	PAM05(B'2p)_L	DAN
5813091420	138	256	394	PAM05	PAM05(B'2p)_L	DAN
5901205545	112	187	299	PAM05	PAM05(B'2p)_L	DAN
675763039	266	681	947	PAM06_a	PAM06_a(B'2m)_R	DAN
735600320	123	280	403	PAM06_a	PAM06_a(B'2m)_L	DAN
765457262	187	460	647	PAM06_a	PAM06_a(B'2m)_R	DAN
798027992	116	206	322	PAM06_a	PAM06_a(B'2m)_L	DAN
798693540	165	361	526	PAM06_a	PAM06_a(B'2m)_L	DAN
859765252	114	246	360	PAM06_a	PAM06_a(B'2m)_L	DAN
860983686	185	456	641	PAM06_a	PAM06_a(B'2m)_R	DAN
923869685	142	286	428	PAM06_a	PAM06_a(B'2m)_L	DAN
1016839809	191	386	577	PAM06_a	PAM06_a(B'2m)_R	DAN
1017992752	141	304	445	PAM06_a	PAM06_a(B'2m)_L	DAN
1139724251	151	298	449	PAM06_a	PAM06_a(B'2m)_L	DAN
1170322501	183	306	489	PAM06_a	PAM06_a(B'2m)_R	DAN
1170348225	181	430	611	PAM06_a	PAM06_a(B'2m)_L	DAN
1170413425	235	490	725	PAM06_a	PAM06_a(B'2m)_R	DAN
1200687716	110	248	358	PAM06_a	PAM06_a(B'2m)_L	DAN
1200752926	96	194	290	PAM06_a	PAM06_a(B'2m)_L	DAN
1200753289	115	274	389	PAM06_a	PAM06_a(B'2m)_L	DAN
5812979271	195	508	703	PAM06_a	PAM06_a(B'2m)_R	DAN
5812982118	211	457	668	PAM06_a	PAM06_a(B'2m)_R	DAN
5813022201	202	528	730	PAM06_a	PAM06_a(B'2m)_R	DAN
5813063280	186	420	606	PAM06_a	PAM06_a(B'2m)_R	DAN
5813090947	140	302	442	PAM06_a	PAM06_a(B'2m)_L	DAN
5813091758	143	340	483	PAM06_a	PAM06_a(B'2m)_L	DAN
5813127030	264	578	842	PAM06_a	PAM06_a(B'2m)_R	DAN
644417074	98	740	838	PAM06_b	PAM06_b(B'2m)_R	DAN
834044577	85	362	447	PAM06_b	PAM06_b(B'2m)_R	DAN
1200753147	50	308	358	PAM06_b	PAM06_b(B'2m)_L	DAN
1233436396	79	413	492	PAM06_b	PAM06_b(B'2m)_R	DAN
1262744824	43	330	373	PAM06_b	PAM06_b(B'2m)_L	DAN
5812979168	68	347	415	PAM06_b	PAM06_b(B'2m)_L	DAN
5812982091	88	623	711	PAM06_b	PAM06_b(B'2m)_R	DAN
5813048214	51	219	270	PAM06_b	PAM06_b(B'2m)_L	DAN
1050249677	149	932	1081	PAM07	PAM07(y4<y1y2)_R	DAN
1141687128	140	1223	1363	PAM07	PAM07(y4<y1y2)_R	DAN
1142011140	135	760	895	PAM07	PAM07(y4<y1y2)_R	DAN
1204175835	150	1006	1156	PAM07	PAM07(y4<y1y2)_R	DAN
5813109941	139	847	986	PAM07	PAM07(y4<y1y2)_R	DAN
956138930	157	654	811	PAM08_a	PAM08_a(y4)_R	DAN
988852391	144	762	906	PAM08_a	PAM08_a(y4)_R	DAN
1141342258	148	645	793	PAM08_a	PAM08_a(y4)_R	DAN
1141692008	151	662	813	PAM08_a	PAM08_a(y4)_R	DAN
1142356576	160	595	755	PAM08_a	PAM08_a(y4)_R	DAN
1142365351	112	514	626	PAM08_a	PAM08_a(y4)_R	DAN
1172446050	52	175	227	PAM08_a	PAM08_a(y4)_L	DAN
1173745330	130	516	646	PAM08_a	PAM08_a(y4)_R	DAN
1326813363	132	559	691	PAM08_a	PAM08_a(y4)_R	DAN
5812983827	56	208	264	PAM08_a	PAM08_a(y4)_L	DAN
798356481	76	300	376	PAM08_b	PAM08_b(y4)_L	DAN
924429714	186	778	964	PAM08_b	PAM08_b(y4)_R	DAN
1110307501	129	463	592	PAM08_b	PAM08_b(y4)_R	DAN
1110997994	159	653	812	PAM08_b	PAM08_b(y4)_R	DAN
1140737968	64	242	306	PAM08_b	PAM08_b(y4)_L	DAN
1141000881	200	865	1065	PAM08_b	PAM08_b(y4)_R	DAN
1141009503	100	342	442	PAM08_b	PAM08_b(y4)_L	DAN
1141350537	125	420	545	PAM08_b	PAM08_b(y4)_R	DAN
5813020288	94	441	535	PAM08_b	PAM08_b(y4)_L	DAN
580317662	219	962	1181	PAM08_c	PAM08_c(y4)_R	DAN
735134301	189	970	1159	PAM08_c	PAM08_c(y4)_R	DAN
954528474	87	442	529	PAM08_c	PAM08_c(y4)_L	DAN
1140655624	217	1031	1248	PAM08_c	PAM08_c(y4)_R	DAN
1140738351	85	409	494	PAM08_c	PAM08_c(y4)_L	DAN
1172031461	155	914	1069	PAM08_c	PAM08_c(y4)_R	DAN
5813021844	86	368	454	PAM08_c	PAM08_c(y4)_L	DAN
5813069977	75	370	445	PAM08_c	PAM08_c(y4)_L	DAN
1141337557	238	861	1099	PAM08_d	PAM08_d(y4)_R	DAN
5812981641	80	304	384	PAM08_d	PAM08_d(y4)_L	DAN
582355376	107	311	418	PAM08_e	PAM08_e(y4)_R	DAN
1051630846	133	760	893	PAM08_e	PAM08_e(y4)_R	DAN
1141324564	97	362	459	PAM08_e	PAM08_e(y4)_R	DAN
1141337605	152	553	705	PAM08_e	PAM08_e(y4)_R	DAN
1141678948	114	380	494	PAM08_e	PAM08_e(y4)_R	DAN
1173076392	106	327	433	PAM08_e	PAM08_e(y4)_R	DAN
1173076523	102	318	420	PAM08_e	PAM08_e(y4)_R	DAN
1173753977	120	404	524	PAM08_e	PAM08_e(y4)_R	DAN
268725517	191	606	797	PAM09	PAM09(B1ped)_L	DAN
299613480	253	1008	1261	PAM09	PAM09(B1ped)_R	DAN
359586213	149	458	607	PAM09	PAM09(B1ped)_R	DAN
360941147	146	445	591	PAM09	PAM09(B1ped)_R	DAN
644896959	107	319	426	PAM09	PAM09(B1ped)_L	DAN
675602461	129	386	515	PAM09	PAM09(B1ped)_L	DAN
735282133	187	644	831	PAM09	PAM09(B1ped)_L	DAN
1048004460	83	233	316	PAM09	PAM09(B1ped)_L	DAN
1048207713	135	476	611	PAM09	PAM09(B1ped)_R	DAN
5812980567	203	718	921	PAM09	PAM09(B1ped)_R	DAN
5813075824	212	784	996	PAM09	PAM09(B1ped)_R	DAN
298595394	268	1087	1355	PAM10	PAM10(B1)_R	DAN
328253133	340	1379	1719	PAM10	PAM10(B1)_R	DAN
328546871	335	1172	1507	PAM10	PAM10(B1)_R	DAN
329435390	302	974	1276	PAM10	PAM10(B1)_L	DAN
359598627	314	1106	1420	PAM10	PAM10(B1)_R	DAN
454252960	188	688	876	PAM10	PAM10(B1)_L	DAN
455431209	344	1152	1496	PAM10	PAM10(B1)_R	DAN
551113395	290	974	1264	PAM10	PAM10(B1)_L	DAN
582148591	326	1057	1383	PAM10	PAM10(B1)_L	DAN
643535876	252	858	1110	PAM10	PAM10(B1)_L	DAN
1110972158	293	1269	1562	PAM10	PAM10(B1)_R	DAN
1297815807	290	1029	1319	PAM10	PAM10(B1)_L	DAN
1328513713	304	984	1288	PAM10	PAM10(B1)_L	DAN
1328522741	246	780	1026	PAM10	PAM10(B1)_L	DAN
456846996	104	210	314	PAM11	PAM11(a1)_R	DAN
482762280	218	662	880	PAM11	PAM11(a1)_R	DAN
512765910	171	522	693	PAM11	PAM11(a1)_R	DAN
513451621	148	461	609	PAM11	PAM11(a1)_R	DAN
578694777	209	658	867	PAM11	PAM11(a1)_L	DAN
766298734	143	250	393	PAM11	PAM11(a1)_L	DAN
1016114585	176	458	634	PAM11	PAM11(a1)_L	DAN
1016118449	176	493	669	PAM11	PAM11(a1)_L	DAN
1047489962	182	585	767	PAM11	PAM11(a1)_L	DAN
1077847238	205	719	924	PAM11	PAM11(a1)_R	DAN
1109568718	203	590	793	PAM11	PAM11(a1)_L	DAN
1231299343	298	1101	1399	PAM11	PAM11(a1)_R	DAN
5812983533	189	543	732	PAM11	PAM11(a1)_R	DAN
5813021261	139	349	488	PAM11	PAM11(a1)_L	DAN
829261936	91	316	407	PAM12	PAM12(y3)_R	DAN
862705904	111	377	488	PAM12	PAM12(y3)_R	DAN
893149866	83	204	287	PAM12	PAM12(y3)_L	DAN
955464899	79	261	340	PAM12	PAM12(y3)_R	DAN
983759126	59	265	324	PAM12	PAM12(y3)_R	DAN
1081086613	53	156	209	PAM12	PAM12(y3)_L	DAN
1141678665	127	540	667	PAM12	PAM12(y3)_R	DAN
1173045815	127	581	708	PAM12	PAM12(y3)_R	DAN
1204547624	52	153	205	PAM12	PAM12(y3)_L	DAN
1204875505	74	201	275	PAM12	PAM12(y3)_L	DAN
1205225146	66	192	258	PAM12	PAM12(y3)_L	DAN
1206114100	78	359	437	PAM12	PAM12(y3)_R	DAN
1266478519	60	216	276	PAM12	PAM12(y3)_L	DAN
5813060817	66	193	259	PAM12	PAM12(y3)_L	DAN
5813087817	104	362	466	PAM12	PAM12(y3)_R	DAN
5813100896	113	317	430	PAM12	PAM12(y3)_R	DAN
675468771	109	232	341	PAM13	PAM13(B'1ap)_R	DAN
706819341	101	191	292	PAM13	PAM13(B'1ap)_R	DAN
769018494	101	178	279	PAM13	PAM13(B'1ap)_L	DAN
799578347	123	303	426	PAM13	PAM13(B'1ap)_R	DAN
800622401	101	231	332	PAM13	PAM13(B'1ap)_R	DAN
986828383	130	306	436	PAM13	PAM13(B'1ap)_R	DAN
987997896	84	185	269	PAM13	PAM13(B'1ap)_L	DAN
1141329227	121	314	435	PAM13	PAM13(B'1ap)_R	DAN
1171436073	107	222	329	PAM13	PAM13(B'1ap)_L	DAN
1171785552	99	195	294	PAM13	PAM13(B'1ap)_L	DAN
1173011450	95	184	279	PAM13	PAM13(B'1ap)_L	DAN
1204391417	144	308	452	PAM13	PAM13(B'1ap)_R	DAN
1233501275	87	168	255	PAM13	PAM13(B'1ap)_L	DAN
5813032813	130	246	376	PAM13	PAM13(B'1ap)_L	DAN
675451588	121	251	372	PAM14	PAM14(B'1m)_R	DAN
735112319	119	270	389	PAM14	PAM14(B'1m)_R	DAN
766838498	123	269	392	PAM14	PAM14(B'1m)_R	DAN
767671354	88	151	239	PAM14	PAM14(B'1m)_L	DAN
797687628	86	184	270	PAM14	PAM14(B'1m)_L	DAN
799362484	106	224	330	PAM14	PAM14(B'1m)_L	DAN
799919294	113	244	357	PAM14	PAM14(B'1m)_R	DAN
829379400	91	202	293	PAM14	PAM14(B'1m)_L	DAN
890118683	112	177	289	PAM14	PAM14(B'1m)_L	DAN
893710296	87	172	259	PAM14	PAM14(B'1m)_R	DAN
923027316	124	259	383	PAM14	PAM14(B'1m)_R	DAN
954222134	89	182	271	PAM14	PAM14(B'1m)_L	DAN
955591114	106	188	294	PAM14	PAM14(B'1m)_L	DAN
1173007139	153	308	461	PAM14	PAM14(B'1m)_R	DAN
1234731487	98	192	290	PAM14	PAM14(B'1m)_L	DAN
5813061879	152	264	416	PAM14	PAM14(B'1m)_R	DAN
1172774470	50	285	335	PAM15_a	PAM15_a(y5B'2a)_L	DAN
5813096699	133	657	790	PAM15_a	PAM15_a(y5B'2a)_R	DAN
1233436479	113	796	909	PAM15_b	PAM15_b(y5B'2a)_R	DAN
5812979156	117	897	1014	PAM15_b	PAM15_b(y5B'2a)_R	DAN
425790257	15542	122975	138517	APL	APL_R	Intrinsic neurons (excluding KCs)
425276848	331	1339	1670	DPM	DPM_L	Intrinsic neurons (excluding KCs)
5813105172	17530	76989	94519	DPM	DPM_R	Intrinsic neurons (excluding KCs)
329566174	434	580	1014	OA-VPM3	OA-VPM3(NO2/NO3)_R	Modulatory (non-DANs)
5813061260	75	105	180	OA-VPM3	OA-VPM3(NO2/NO3)_L	Modulatory (non-DANs)
767473384	205	504	709	OA-VPM4	OA-VPM4	Modulatory (non-DANs)
638481581	124	75	199	OA-VUMa2	OA-VUMa2_R	Modulatory (non-DANs)
1670265016	231	172	403	OA-VUMa2	OA-VUMa2_R	Modulatory (non-DANs)
759810119	109	173	282	CSD	CSD(5HT1)(AVM03)_L	Modulatory (non-DANs)
699031185	62	106	168	SIFa	SIFa(PDM34)	Modulatory (non-DANs)
1418618235	95	225	320	SIFa	SIFa(PDM34)	Modulatory (non-DANs)
5813021291	750	3688	4438	MB-C1	MB-C1_R	Modulatory (non-DANs)
5813075020	725	3712	4437	MB-C1	MB-C1_R	Modulatory (non-DANs)
5813020988	476	3785	4261	LHMB1	LHMB1_R	Others
693927941	64	166	230	ALIN1	ALIN1_R	Others
5901213440	14	271	285	CRE011	CRE011_R	Others
5813083779	3	406	409	CRE022	CRE022_R	Others
1015143077	1	411	412	CRE024	CRE024_L	Others
613083375	19	409	428	CRE032	CRE032_L	Others
5813019850	7	516	523	CRE048	CRE048_R	Others
328861282	298	621	919	LHCENT1	LHCENT1_R	Others
327499164	174	319	493	LHCENT2	LHCENT2_R	Others
487144598	317	907	1224	LHCENT3	LHCENT3_R	Others
517506265	171	119	290	LHCENT4	LHCENT4_R	Others
579912201	303	303	606	LHCENT5	LHCENT5_R	Others
360284300	120	81	201	LHCENT8	LHCENT8_R	Others
511271574	189	147	336	LHCENT8	LHCENT8_R	Others
509928512	6	256	262	LHPD2b1_a	LHPD2b1_a_R	Others
548872750	11	254	265	LHPD2b1_a	LHPD2b1_a_R	Others
5813089504	4	282	286	LHPD2b1_a	LHPD2b1_a_R	Others
478613576	162	560	722	LHPD5c1	LHPD5c1_R	Others
480590566	733	3187	3920	LHPV12a1	LHPV12a1(PVM10)_R	Others
574688051	295	408	703	LHPV12a1	LHPV12a1_L	Others
479935033	497	1256	1753	LHPV3c1	LHPV3c1_R	Others
268731005	59	34	93	SMP146	SMP146(ADM10)_L	Others
822708945	65	56	121	mALD3	mALD3_L	Others
